# Supplementary material for: Transcriptomic and metabolomic analyses reveal the flavor of bitterness in the tip shoots of Bambusa oldhamii Munro
Source: Sci Rep. 2023 Sep 8;13:14853. doi: 10.1038/s41598-023-40918-8 (PMC10491673; doi:10.1038/s41598-023-40918-8)
Supplement: Supplementary file 11 — Supplementary Table S1. [file 41598_2023_40918_MOESM11_ESM.xls]

sample	library	raw_reads	raw_bases	clean_reads	clean_bases	error_rate	Q20	Q30	GC_pct
a1	FRAS210184552-3r	23675388	7.1	22925940	6.9	0.02	97.98	94.46	54.26
a2	FRAS210184552-2r	22561787	6.8	21920668	6.6	0.03	97.86	94.12	53.95
a3	FRAS210184552-4r	24415153	7.3	23673583	7.1	0.03	97.07	92.27	51.78
b1	FRAS210184553-2r	23269729	7.0	22214419	6.7	0.03	97.85	94.26	54.83
b2	FRAS210184553-3r	24201157	7.3	22750403	6.8	0.03	97.66	93.85	55.38
b3	FRAS210184553-4r	22670679	6.8	22025685	6.6	0.03	97.08	92.28	51.54
c1	FRAS210184554-1r	26230192	7.9	25209049	7.6	0.03	97.82	94.11	55.89
c2	FRAS210184554-2r	25829449	7.7	24889992	7.5	0.03	97.84	94.14	55.56
c3	FRAS210184554-3r	23475665	7.0	22524504	6.8	0.03	97.25	93.04	55.39
