# Supplementary material for: Transcriptomic and metabolomic analyses reveal the flavor of bitterness in the tip shoots of Bambusa oldhamii Munro
Source: Sci Rep. 2023 Sep 8;13:14853. doi: 10.1038/s41598-023-40918-8 (PMC10491673; doi:10.1038/s41598-023-40918-8)
Supplement: Supplementary file 12 — Supplementary Table S2. [file 41598_2023_40918_MOESM12_ESM.xlsx]

## Sheet: Sheet1
genes	Forward primer	Reverse primer
actin	GAGCGAGAAATTGTCAGGGA	GATGGCTGGAAGAGGACCT
Cluster-14691.26343	TGGTGCGTGCTTCTGTGA	TAAATGGGAAATCCAACCG
Cluster-14691.22984	CTTGCGATGGCTTGGTG	AGCGGTAGTTCGTGGCG
Cluster-14691.32493	CGGTGGCAGGTCAGGTT	GAGGGACGGAGAAAGCG
Cluster-17122.0	CTGCTGCCCTGCGTATTC	CGGAGCCCACGGATGAT
