# Supplementary material for: Transcriptomic and metabolomic analyses reveal the flavor of bitterness in the tip shoots of Bambusa oldhamii Munro
Source: Sci Rep. 2023 Sep 8;13:14853. doi: 10.1038/s41598-023-40918-8 (PMC10491673; doi:10.1038/s41598-023-40918-8)
Supplement: Supplementary file 13 — Supplementary Table S3. [file 41598_2023_40918_MOESM13_ESM.xlsx]

## Sheet: Table R2 merged_network_node
SUID	AverageShortestPathLength	BetweennessCentrality	ClosenessCentrality	Degree	Eccentricity	name	NeighborhoodConnectivity	NumberOfDirectedEdges	NumberOfUndirectedEdges	PartnerOfMultiEdgedNodePairs	Radiality	shared name	Stress	TopologicalCoefficient
280012	2.4754	0.00734681	0.403976	2278	7	(-)-N-[3',4'-Dihydroxy-(E)-cinnamoyl]-L-glutamic acid	89.1326	2278	0	0	0.836067	(-)-N-[3',4'-Dihydroxy-(E)-cinnamoyl]-L-glutamic acid	1986020000000	0.32283
288404	3.68226	0.000666	0.271572	147	7	(+-)-Baclofen	49.7143	147	0	0	0.701971	(+-)-Baclofen	350838000000	0.360847
242768	2.40903	0.0105081	0.415105	2448	7	(2S)-2-Isopropylmalate	91.2949	2448	0	0	0.843441	(2S)-2-Isopropylmalate	2954570000000	0.30505
24725	3.58589	0.00121419	0.278871	93	7	1,4-dihydro-1-Methyl-4-oxo-3-pyridinecarboxamide	31.5054	93	0	0	0.712679	1,4-dihydro-1-Methyl-4-oxo-3-pyridinecarboxamide	161345000000	0.265264
259715	2.5321	0.00556812	0.394928	2070	7	12(13)-EpOME	97.0845	2070	0	0	0.829766	12(13)-EpOME	1993720000000	0.327934
266680	2.50947	0.00632562	0.39849	2106	7	12,13-EODE	96.2915	2106	0	0	0.832281	12,13-EODE	2102600000000	0.324121
270482	2.56414	0.00609005	0.389994	2008	7	13(S)-HODE;13(S)-Hydroxyoctadeca-9Z,11E-dienoic acid	95.6444	2008	0	0	0.826206	13(S)-HODE;13(S)-Hydroxyoctadeca-9Z,11E-dienoic acid	1834430000000	0.32636
20332	2.61017	0.00625391	0.383117	1924	7	1-Methylnicotinamide	80.5525	1924	0	0	0.821092	1-Methylnicotinamide	2010590000000	0.328729
144431	2.51125	0.00629674	0.398208	2132	7	1-O-Galloyl-D-glucose	97.364	2132	0	0	0.832083	1-O-Galloyl-D-glucose	2338230000000	0.326658
28142	2.5321	0.00938347	0.394928	2077	7	1-O-p-Coumaroyl quinic acid	84.0404	2077	0	0	0.829766	1-O-p-Coumaroyl quinic acid	1375070000000	0.311013
323076	3.29447	0.000549	0.303539	59	7	2,3-Dimethylsuccinic acid	33.2881	59	0	0	0.745059	2,3-Dimethylsuccinic acid	10435576998	0.183455
225580	3.8356	0.00106459	0.260715	58	7	2,4-Dihydroxybenzoic acid	17.9655	58	0	0	0.684933	2,4-Dihydroxybenzoic acid	192042000000	0.20197
17063	2.91888	0.00259737	0.342597	663	7	2,5-Dihydroxybenzoic acid	98.9216	663	0	0	0.786791	2,5-Dihydroxybenzoic acid	127753000000	0.354788
227209	2.67095	0.00455881	0.374399	1667	7	2,6-Diaminooimelic Acid	85.8734	1667	0	0	0.814339	2,6-Diaminooimelic Acid	1017020000000	0.345014
72952	2.99517	0.00405806	0.333871	1108	7	2,6-Dihydroxypurine	69.5848	1108	0	0	0.778315	2,6-Dihydroxypurine	3555680000000	0.351717
90068	2.64043	0.00638946	0.378726	1751	7	2,6-Dimethoxybenzoquinone	91.7047	1751	0	0	0.81773	2,6-Dimethoxybenzoquinone	1798820000000	0.325107
51780	4.97788	8.13e-05	0.200889	10	7	2-alpha-Linolenoyl-glycerol	6	10	0	0	0.558014	2-alpha-Linolenoyl-glycerol	854268898	0.238095
310717	2.73274	0.0053977	0.365933	1599	7	2-Aminoadipic acid	77.4709	1599	0	0	0.807473	2-Aminoadipic acid	1671640000000	0.335399
230915	3.31608	0.000406	0.301561	99	7	2-Aminoethylphosphonate	53.5758	99	0	0	0.742657	2-Aminoethylphosphonate	16479224990	0.287299
176437	2.67273	0.00745433	0.37415	1617	7	2-Deoxy-D-galactose	95.666	1617	0	0	0.814141	2-Deoxy-D-galactose	1130780000000	0.326435
79110	3.09485	0.0022804	0.323117	369	7	2-deoxyglucose-6-phosphate	76.8997	369	0	0	0.767239	2-deoxyglucose-6-phosphate	157028000000	0.306047
78481	3.08824	0.00137585	0.323809	623	7	2'-Deoxyguanosine	85.0144	623	0	0	0.767973	2'-Deoxyguanosine	332895000000	0.362131
63255	3.02797	0.00197153	0.330254	517	7	2'-Deoxyinosine 5'-phosphate	92.2959	517	0	0	0.77467	2'-Deoxyinosine 5'-phosphate	91985685154	0.348458
136582	2.73223	0.00391816	0.366001	1355	7	2-Hydroxy-6-Aminopurine	98.3993	1355	0	0	0.80753	2-Hydroxy-6-Aminopurine	697198000000	0.338192
154990	2.54533	0.00531931	0.392877	1933	7	2-Hydroxycinnamate	97.91	1933	0	0	0.828297	2-Hydroxycinnamate	1594260000000	0.334172
147386	3.12562	0.00230115	0.319937	840	7	2-Methylcinnamic acid	68.2095	840	0	0	0.76382	2-Methylcinnamic acid	2454630000000	0.365269
46210	4.08709	4.27e-05	0.244673	13	7	2-O-Caffeoylmalic acid	14.0769	13	0	0	0.656989	2-O-Caffeoylmalic acid	6968680076	0.210918
55544	2.73376	0.00539667	0.365797	1406	7	2'-O-methyladenosine	91.3257	1406	0	0	0.80736	2'-O-methyladenosine	1035560000000	0.330864
344151	2.52295	0.0057633	0.396361	2105	7	2-Phenylethylamine	97.4931	2105	0	0	0.830783	2-Phenylethylamine	2126010000000	0.329328
286391	2.65366	0.00494228	0.376839	1673	7	2-Phenylglycine	94.0126	1673	0	0	0.816261	2-Phenylglycine	1268360000000	0.331006
325384	2.8192	0.00501016	0.354711	1411	7	3-(6-Hydroxy-3,4-dioxo-1,5-cyclohexadien-1-yl)-L-alanine	81.528	1411	0	0	0.797867	3-(6-Hydroxy-3,4-dioxo-1,5-cyclohexadien-1-yl)-L-alanine	2373710000000	0.312124
16757	3.10375	0.0015525	0.322191	268	7	3,4-Dihydroxyphenylacetic acid	59.459	268	0	0	0.76625	3,4-Dihydroxyphenylacetic acid	31104446642	0.248762
94727	2.70782	0.00459654	0.369301	1443	7	3,7-Di-O-methylquercetin	97.3257	1443	0	0	0.810242	3,7-Di-O-methylquercetin	709526000000	0.334464
219129	3.10197	0.00632853	0.322376	534	7	3alpha-Dihydrocadambine	60.4476	534	0	0	0.766448	3alpha-Dihydrocadambine	812418000000	0.248735
249302	5.18436	0.000823	0.192888	19	7	3-Furoic acid	5.26316	19	0	0	0.535071	3-Furoic acid	78891530550	0.224377
15299	2.74876	0.00616461	0.3638	1285	7	3-Hydroxyanthranilic Acid	97.684	1285	0	0	0.805693	3-Hydroxyanthranilic Acid	549849000000	0.342851
230712	3.15105	0.00292715	0.317355	159	7	3-Hydroxybutyrate	47.327	159	0	0	0.760995	3-Hydroxybutyrate	95163536096	0.209625
100247	2.69612	0.00388042	0.370903	1516	7	3-Hydroxy-glabrol	88.2414	1516	0	0	0.811542	3-Hydroxy-glabrol	622952000000	0.34347
274861	2.49828	0.00669402	0.400275	2130	7	3-Hydroxyoctadecanoic Acid	95.5681	2130	0	0	0.833524	3-Hydroxyoctadecanoic Acid	2093630000000	0.323863
231056	3.30896	0.00190578	0.302209	579	7	3-Hydroxypropanoic acid	57.8066	579	0	0	0.743448	3-Hydroxypropanoic acid	1503040000000	0.310418
27596	3.42492	0.00653829	0.291978	514	7	3-O-Feruloylquinic acid	46.2938	514	0	0	0.730564	3-O-Feruloylquinic acid	6353060000000	0.328216
88681	3.80127	0.00257221	0.26307	27	7	4,6-Dihydroxyquinoline O-hexoside	4.22222	27	0	0	0.688748	4,6-Dihydroxyquinoline O-hexoside	84876921836	0.0920635
246727	3.08798	0.0023283	0.323836	202	7	4-Amino-5-imidazolecarboxamide	73.9109	202	0	0	0.768002	4-Amino-5-imidazolecarboxamide	41368600442	0.300045
305244	4.5583	0.00229395	0.21938	54	7	4-Aminobutyric acid	10.4074	54	0	0	0.604634	4-Aminobutyric acid	20523375954	0.223986
349039	3.29167	0.000551	0.303797	139	7	4-D-Hydroxysphinganine	61.3597	139	0	0	0.74537	4-D-Hydroxysphinganine	54876567684	0.306394
14016	2.86904	0.00357496	0.348549	1204	7	4-Hydroxybenzoate	81.887	1204	0	0	0.792329	4-Hydroxybenzoate	1339510000000	0.323548
158540	2.73172	0.00387768	0.366069	1367	7	4-p-Coumaroylquinic acid	97.4587	1367	0	0	0.807586	4-p-Coumaroylquinic acid	628666000000	0.361268
22657	2.6412	0.00747187	0.378616	1740	7	4-Pyridoxate	88.6086	1740	0	0	0.817645	4-Pyridoxate	1896660000000	0.316277
208848	3.24361	0.00013	0.308298	76	7	4-Pyridoxic acid O-hexoside	43.0395	76	0	0	0.75071	4-Pyridoxic acid O-hexoside	4793537116	0.230986
61541	2.63891	0.00835689	0.378945	1706	7	5-Aminoimidazole ribonucleotide	86.8083	1706	0	0	0.817899	5-Aminoimidazole ribonucleotide	878302000000	0.326267
285429	3.0117	0.00444412	0.332039	937	7	5'-Deoxy-5'-(Methylthio)Adenosine	72.8645	937	0	0	0.776478	5'-Deoxy-5'-(Methylthio)Adenosine	1850620000000	0.313819
265951	2.9939	0.00316901	0.334013	728	7	5-Hydroxylysine	81.4918	728	0	0	0.778456	5-Hydroxylysine	574498000000	0.316897
64375	3.02594	0.00178562	0.330476	709	7	5-Methylcytosine	86.9422	709	0	0	0.774896	5-Methylcytosine	347808000000	0.353671
312318	2.85582	0.00841866	0.350162	1033	7	5-Methyltryptamine	88.5741	1033	0	0	0.793798	5-Methyltryptamine	371518000000	0.327993
149530	2.42428	0.0148825	0.412493	2378	7	5-O-p-Coumaroylquinic acid	87.8377	2378	0	0	0.841746	5-O-p-Coumaroylquinic acid	2470700000000	0.293371
348715	3.22886	0.000488	0.309707	322	7	5-Sulfanyl-1-pentanesulfonamide	78.9224	322	0	0	0.752349	5-Sulfanyl-1-pentanesulfonamide	66173592232	0.421202
46229	3.3199	0.000433	0.301214	125	7	6'-O-Feruloyl-D-sucrose	47.976	125	0	0	0.742234	6'-O-Feruloyl-D-sucrose	34069384256	0.291776
9657	2.585	0.00595478	0.386848	1923	7	6-Paradol	96.481	1923	0	0	0.823889	6-Paradol	1687180000000	0.328113
199131	3.27565	0.00066	0.305283	141	7	6-Sialyllactose	65.6667	141	0	0	0.74715	6-Sialyllactose	33644664826	0.336806
171730	3.77177	0.000633	0.265127	116	7	7-Ethylcamptothecin	43.0172	116	0	0	0.692025	7-Ethylcamptothecin	218015000000	0.32321
224233	2.86523	0.00482636	0.349013	1346	7	8-Chlro-1-tetrahydronorharmanone	73.0802	1346	0	0	0.792753	8-Chlro-1-tetrahydronorharmanone	3625610000000	0.349904
11792	3.10451	0.00503394	0.322112	666	7	8-Gingerol	64.2057	666	0	0	0.766165	8-Gingerol	1284550000000	0.283434
272491	2.46701	0.0256128	0.40535	2339	7	9,10-EODE	75.9983	2339	0	0	0.836999	9,10-EODE	2161290000000	0.285165
258699	2.96999	0.00258484	0.336701	1015	7	9,17-Octadecadiene-12,14-diyne-1,11,16-triol	78.3034	1015	0	0	0.781112	9,17-Octadecadiene-12,14-diyne-1,11,16-triol	1329730000000	0.326175
263882	2.53261	0.00593849	0.394849	2068	7	9S-Hydroxy-10E,12Z-octadecadienoic acid	96.5058	2068	0	0	0.82971	9S-Hydroxy-10E,12Z-octadecadienoic acid	2005380000000	0.325958
103615	2.65671	0.00497746	0.376406	1645	7	Acetaminophen	94.4225	1645	0	0	0.815921	Acetaminophen	1167380000000	0.328952
30258	4.03115	0.00278106	0.248068	107	7	Acetylcholine	12.6075	107	0	0	0.663205	Acetylcholine	865761000000	0.154766
68557	2.72994	0.00605137	0.366308	1431	7	Adenosine 5'-Diphosphate	89.2103	1431	0	0	0.807784	Adenosine 5'-Diphosphate	885617000000	0.324303
290948	3.04399	0.00192744	0.328516	949	7	Alanine	75.3003	949	0	0	0.77289	Alanine	1467590000000	0.381027
248075	2.98627	0.00500692	0.334866	1044	7	Allantoin	72.3295	1044	0	0	0.779304	Allantoin	2271270000000	0.306135
66661	2.61755	0.00585341	0.382037	1895	7	Allopurinol	81.9024	1895	0	0	0.820273	Allopurinol	1834120000000	0.334307
194866	2.51278	0.00676596	0.397966	2097	7	alpha,alpha-Trehalose	91.7811	2097	0	0	0.831914	alpha,alpha-Trehalose	1696260000000	0.324218
328890	2.69231	0.00406619	0.371429	1674	7	alpha-Amino-beta-(3-indolyl)-propionic acid	81.009	1674	0	0	0.811966	alpha-Amino-beta-(3-indolyl)-propionic acid	1444200000000	0.337591
346257	2.41564	0.0087342	0.413969	2457	7	alpha-Arbutin	89.3374	2457	0	0	0.842707	alpha-Arbutin	2560410000000	0.312146
293704	2.56287	0.00520108	0.390187	1947	7	Alpha-Linolenic acid	98.2481	1947	0	0	0.826347	Alpha-Linolenic acid	1664410000000	0.331905
132864	3.24641	0.00324314	0.308033	95	7	Ambroxane	35.7368	95	0	0	0.750399	Ambroxane	35003158378	0.174557
326796	2.50922	0.00636909	0.398531	2093	7	Aminomalonic acid	92.4109	2093	0	0	0.832309	Aminomalonic acid	1670420000000	0.324152
308252	2.48404	0.00687958	0.402569	2167	7	Amygdalin	94.269	2167	0	0	0.835106	Amygdalin	2032460000000	0.32273
42757	2.75791	0.00471279	0.362593	1482	7	Androsin	78.2794	1482	0	0	0.804676	Androsin	1589160000000	0.338945
212759	3.33821	0.000687	0.299562	103	7	Angelol A	41.3981	103	0	0	0.740199	Angelol A	28350156768	0.210407
212867	3.26141	0.000676	0.306616	189	7	Angelol K	63.1217	189	0	0	0.748732	Angelol K	78378288698	0.278573
9131	3.39542	0.0153403	0.294514	274	7	Anise oil	8.10584	274	0	0	0.733842	Anise oil	1052500000000	0.0670362
319093	2.58449	0.00617003	0.386924	1866	7	Apigenin	97.2872	1866	0	0	0.823946	Apigenin	1500580000000	0.332025
98239	2.5583	0.00858705	0.390885	2005	7	Apigenin O-hexosyl-O-pentoside	84.9766	2005	0	0	0.826856	Apigenin O-hexosyl-O-pentoside	1516330000000	0.321749
205035	4.68722	0.000687	0.213346	74	7	Apo-13-zeaxanthinone	10.0946	74	0	0	0.590309	Apo-13-zeaxanthinone	73719952912	0.252628
225642	2.74164	0.00607532	0.364745	1566	6	Arabidopyl ketoadipic acid	84.9521	1566	0	0	0.806484	Arabidopyl ketoadipic acid	2492860000000	0.315609
330565	2.41437	0.00888992	0.414187	2462	7	Arbutin	89.2047	2462	0	0	0.842848	Arbutin	2586010000000	0.311677
310420	3.18741	0.000972	0.313734	295	7	Aspartic acid di-O-glucoside	66.8102	295	0	0	0.756954	Aspartic acid di-O-glucoside	104361000000	0.306094
31580	2.8225	0.00398169	0.354295	1222	7	Asp-phe	95.4632	1222	0	0	0.797499	Asp-phe	652412000000	0.342258
305299	4.69612	0.000562	0.212942	39	7	beta-Alanine methyl ester hydrochloride	11.7179	39	0	0	0.58932	beta-Alanine methyl ester hydrochloride	4910072488	0.324786
237607	2.68748	0.00472734	0.372096	1423	7	beta-Hydroxyisobutyrate	97.1532	1423	0	0	0.812503	beta-Hydroxyisobutyrate	511340000000	0.335029
63780	3.20979	0.000981	0.311547	474	7	beta-Nicotinamide Mononucleotide	77.5211	474	0	0	0.754468	beta-Nicotinamide Mononucleotide	264985000000	0.362659
169974	2.63916	0.00633232	0.378908	1667	7	beta-Nicotyrine	91.012	1667	0	0	0.817871	beta-Nicotyrine	797829000000	0.338391
354880	2.83115	0.00584254	0.353213	1217	6	Bisdemethoxycurcumin	86.0896	1217	0	0	0.796539	Bisdemethoxycurcumin	1210160000000	0.327268
88718	2.80547	0.00765986	0.356447	1166	7	Bisulfurous Acid	83.7719	1166	0	0	0.799393	Bisulfurous Acid	705103000000	0.310007
37064	3.49027	0.000541	0.286511	43	7	Bornyl acetate	46.8372	43	0	0	0.723303	Bornyl acetate	42940463866	0.307632
356098	4.45938	0.002111	0.224247	42	7	Caffeic acid O-glucoside	8.45238	42	0	0	0.615625	Caffeic acid O-glucoside	2940500000000	0.22583
171682	3.48086	0.0023047	0.287285	36	7	Calystegine A3	19.1389	36	0	0	0.724348	Calystegine A3	42487851926	0.157729
333152	2.61907	0.00498058	0.381815	1777	7	carbamaoyl asparatate	97.2234	1777	0	0	0.820103	carbamaoyl asparatate	1323960000000	0.332953
13480	3.19987	0.00450674	0.312512	289	7	Catechol	47.6367	289	0	0	0.75557	Catechol	175430000000	0.241641
194257	3.08875	0.00595873	0.323756	533	7	Cellotriose	58.6867	533	0	0	0.767917	Cellotriose	1032000000000	0.26831
26598	3.16707	0.00846075	0.315749	839	7	Chlorogenic acid methyl ester	58.9487	839	0	0	0.759215	Chlorogenic acid methyl ester	7241390000000	0.351205
24431	4.59059	0.000859	0.217837	44	7	Chrysin	11.75	44	0	0	0.601045	Chrysin	151124000000	0.282895
163769	3.52155	0.00586201	0.283966	372	7	cis-Aconitic acid	39.8333	372	0	0	0.719828	cis-Aconitic acid	3753600000000	0.294192
274834	5.19886	1.5e-05	0.19235	26	7	Citraconic acid	10.8077	26	0	0	0.53346	Citraconic acid	1589199536	0.516194
232617	2.49549	0.00709419	0.400723	2149	7	Citramalate	95.8395	2149	0	0	0.833835	Citramalate	2210980000000	0.32149
193918	3.35168	0.00124588	0.298357	335	7	Coniferin	60.3463	335	0	0	0.738702	Coniferin	488936000000	0.366335
40984	2.61119	0.00530542	0.382967	1762	7	Creatine	91.5704	1762	0	0	0.820979	Creatine	979503000000	0.336693
204901	4.23865	0.0080802	0.235924	124	7	Crocetin	11.3065	124	0	0	0.64015	Crocetin	1636930000000	0.184044
76507	2.5644	0.00494551	0.389955	1950	7	Cyclic AMP	98.5487	1950	0	0	0.826178	Cyclic AMP	1660020000000	0.335219
60201	2.74418	0.00640327	0.364407	1321	7	Cytidine	93.6571	1321	0	0	0.806202	Cytidine	575308000000	0.32741
333104	4.69536	0.000314	0.212976	47	7	D-2-Hydroxypentanedioic acid	10.7021	47	0	0	0.589405	D-2-Hydroxypentanedioic acid	63082093170	0.323404
202247	2.61755	0.00626599	0.382037	1726	7	D-3-Phosphoglyceric acid	97.8326	1726	0	0	0.820273	D-3-Phosphoglyceric acid	1249790000000	0.330487
194797	4.8965	0.000416	0.204227	59	7	D-Arabinono-1,4-lactone	10.4407	59	0	0	0.567055	D-Arabinono-1,4-lactone	19134291130	0.304538
108841	2.5794	0.00560446	0.387687	1926	7	D-Arabinose 5-phosphate	96.7944	1926	0	0	0.824511	D-Arabinose 5-phosphate	1738840000000	0.330325
171850	2.52804	0.00848827	0.395564	2145	7	D-Arabitol	82.7487	2145	0	0	0.830218	D-Arabitol	1405620000000	0.312018
258651	4.50159	0.00146606	0.222144	42	7	delta-Tridecalactone	9.19048	42	0	0	0.610935	delta-Tridecalactone	733258000000	0.167153
171644	3.56554	0.000282	0.280462	36	7	Demissidine	24.9722	36	0	0	0.71494	Demissidine	14435421634	0.17123
135044	2.6684	0.00433349	0.374756	1536	7	D-Erythronolactone	100.13	1536	0	0	0.814622	D-Erythronolactone	926244000000	0.339487
184202	2.98245	0.000964	0.335294	626	7	D-Erythrose 4-phosphate	95.345	626	0	0	0.779727	D-Erythrose 4-phosphate	68632487572	0.371437
80353	3.20445	0.00243302	0.312066	469	7	dGDP	75.3475	469	0	0	0.755061	dGDP	646384000000	0.35573
6553	3.72956	0.000513	0.268128	19	7	Dihydrodehydrodiconiferyl Alcohol	12.9474	19	0	0	0.696715	Dihydrodehydrodiconiferyl Alcohol	14093387378	0.170677
89984	3.40585	0.0009	0.293613	76	7	Dihydrotanshinone I	41.7105	76	0	0	0.732683	Dihydrotanshinone I	37921518006	0.249758
82188	2.53566	0.00905071	0.394374	2111	7	Diosmetin	92.2212	2111	0	0	0.829371	Diosmetin	2098820000000	0.314556
305339	2.58195	0.00544801	0.387305	1871	7	DL-Citrulline	97.5991	1871	0	0	0.824228	DL-Citrulline	1427170000000	0.331956
222310	2.61119	0.00628898	0.382967	1922	7	Dl-Indole-3-lactic acid	80.6602	1922	0	0	0.820979	Dl-Indole-3-lactic acid	2049030000000	0.329175
173999	3.40203	0.0014519	0.293942	45	7	DL-threitol	23	45	0	0	0.733107	DL-threitol	46292708930	0.147651
235842	2.63306	0.00416662	0.379787	1764	7	D-Ribose 5-phophate	88.1213	1764	0	0	0.818549	D-Ribose 5-phophate	952830000000	0.342997
112096	2.51685	0.00638648	0.397323	2136	7	D-Ribose 5-phosphate	95.897	2136	0	0	0.831461	D-Ribose 5-phosphate	2183820000000	0.326107
299783	3.32498	0.00574168	0.300753	598	7	D-Threonine	53.3294	598	0	0	0.741668	D-Threonine	5472930000000	0.358421
59232	2.91736	0.0204208	0.342776	881	7	dUDP	56.9501	881	0	0	0.786961	dUDP	1821230000000	0.235084
182002	3.57673	0.00177306	0.279585	327	7	Dulcitol	51.633	327	0	0	0.713696	Dulcitol	1270790000000	0.326665
110768	2.76605	0.00410624	0.361526	1324	7	D-Xylulose 5-phosphate	98.3218	1324	0	0	0.803772	D-Xylulose 5-phosphate	606546000000	0.3391
269937	3.06968	0.00334356	0.325767	311	7	Eicosadienoic acid	64.4437	311	0	0	0.770036	Eicosadienoic acid	174936000000	0.262164
314474	4.49752	0.00196407	0.222345	87	7	Ergothioneine	9.98851	87	0	0	0.611387	Ergothioneine	311936000000	0.219232
261786	2.52626	0.00750374	0.395843	2095	7	Erucic acid	87.5599	2095	0	0	0.830416	Erucic acid	1670420000000	0.321784
258564	4.70858	0.00483204	0.212378	69	7	ethylmalonate	6.75362	69	0	0	0.587935	ethylmalonate	700934000000	0.198401
24902	5.03738	0.00085	0.198516	35	7	Eudesmoyl quinic acid	9.22857	35	0	0	0.551402	Eudesmoyl quinic acid	73250734266	0.274286
30392	2.83497	0.00187311	0.352738	1170	7	Ferulic Acid	88.0299	1170	0	0	0.796115	Ferulic Acid	430235000000	0.378391
149411	3.60725	0.000246	0.27722	116	7	Feruloylcholine	39.25	116	0	0	0.710306	Feruloylcholine	57598392582	0.25
148228	2.98042	0.00277329	0.335523	1047	7	Feruloylputrescine	77.7116	1047	0	0	0.779953	Feruloylputrescine	1388170000000	0.368806
162406	2.75995	0.0040184	0.362326	1362	7	Fumaric Acid	91.1505	1362	0	0	0.80445	Fumaric Acid	1078860000000	0.338912
205110	2.65569	0.00718033	0.37655	1694	7	Gallacetophenone	88.6576	1694	0	0	0.816034	Gallacetophenone	2067390000000	0.3176
17746	2.49269	0.00936866	0.401173	2152	7	Gallic acid O-Hexoside	90.0586	2152	0	0	0.834146	Gallic acid O-Hexoside	1718300000000	0.311394
211121	2.65645	0.00484735	0.376442	1637	7	gamma,gamma-Dimethylallyl pyrophosphate	97.4307	1637	0	0	0.81595	gamma,gamma-Dimethylallyl pyrophosphate	1067120000000	0.33717
119924	4.44971	4.69e-05	0.224734	2	7	gamma-Glu-Leu	11	2	0	0	0.616698	gamma-Glu-Leu	9809375830	0.5
64258	3.42619	0.00269835	0.291869	87	7	Gentiobiose	16.8851	87	0	0	0.730423	Gentiobiose	103713000000	0.1059
52933	2.81869	0.00372646	0.354775	1314	7	Gingerglycolipid B	82.1446	1314	0	0	0.797923	Gingerglycolipid B	1348680000000	0.355897
234767	2.87438	0.0208272	0.347901	1046	7	Glutaric Acid	56.108	1046	0	0	0.791736	Glutaric Acid	1862220000000	0.246018
313357	4.22619	0.00188494	0.23662	57	7	Glutathione	18.5965	57	0	0	0.641534	Glutathione	174623000000	0.202259
317237	2.5733	0.00638804	0.388606	1855	7	glutathione disulfide	96.6399	1855	0	0	0.825189	glutathione disulfide	1348500000000	0.332083
37911	2.82861	0.00522997	0.353531	1404	7	Guaiacol	73.3162	1404	0	0	0.796821	Guaiacol	2776010000000	0.344363
137938	2.67781	0.00414895	0.373439	1566	7	Guanine	98.3519	1566	0	0	0.813576	Guanine	949513000000	0.338027
70740	2.82149	0.00310569	0.354423	1061	7	Guanosine	97.4053	1061	0	0	0.797612	Guanosine	393828000000	0.345539
36716	3.37025	0.00112492	0.296714	310	7	Helicide	60.9161	310	0	0	0.736639	Helicide	407298000000	0.334727
101765	2.64552	0.00729861	0.377998	1621	7	Heptamethoxyflavone	91.541	1621	0	0	0.817165	Heptamethoxyflavone	764990000000	0.326863
336910	2.77216	0.00727983	0.36073	1454	7	H-HoArg-OH	74.5117	1454	0	0	0.803094	H-HoArg-OH	2712860000000	0.329649
350561	2.71697	0.00320165	0.368057	1432	7	Histamine	97.192	1432	0	0	0.809225	Histamine	805255000000	0.343543
316404	3.16656	0.00542501	0.3158	832	7	Homoserine	63.5673	832	0	0	0.759271	Homoserine	4937610000000	0.368043
2918	3.08214	0.000784	0.32445	324	7	Hydroferulic acid	88.8148	324	0	0	0.768652	Hydroferulic acid	38185875508	0.393788
75643	3.13325	0.00271038	0.319158	861	7	Hypoxanthine	69.2532	861	0	0	0.762972	Hypoxanthine	2838850000000	0.377089
4722	2.74774	0.0181402	0.363935	1219	7	Icariside E5	76.5004	1219	0	0	0.805806	Icariside E5	456549000000	0.270611
214468	2.55575	0.00723827	0.391274	2060	7	Indole	83.9553	2060	0	0	0.827139	Indole	1630540000000	0.325315
220150	2.5143	0.00775612	0.397724	2159	7	Indole-3-acetamide	85.5841	2159	0	0	0.831744	Indole-3-acetamide	1517250000000	0.319185
56958	3.42492	0.000726	0.291978	150	7	Inosine diphosphate	47.4	150	0	0	0.730564	Inosine diphosphate	103453000000	0.269767
278268	2.65213	0.00686692	0.377055	1743	7	iP7G	80.9633	1743	0	0	0.81643	iP7G	1337690000000	0.325054
184829	3.12537	0.00124229	0.319963	251	7	Isomaltulose	75.4223	251	0	0	0.763848	Isomaltulose	62861926688	0.356088
214453	3.63064	0.000265	0.275433	13	7	Isoquinoline	20.4615	13	0	0	0.707706	Isoquinoline	4365925570	0.211538
96738	2.7869	0.00419116	0.358821	1234	7	Isorhoifolin	95.9214	1234	0	0	0.801455	Isorhoifolin	711831000000	0.350263
39334	2.6712	0.00681494	0.374363	1647	6	Isovanillin	86.6351	1647	0	0	0.814311	Isovanillin	2356930000000	0.314835
283458	2.95016	0.00568739	0.338965	1236	7	Jasmonic acid	69.4239	1236	0	0	0.783316	Jasmonic acid	4902130000000	0.349102
140398	2.62797	0.00541837	0.380522	1838	7	Ketoisophorone	82.1551	1838	0	0	0.819114	Ketoisophorone	1774730000000	0.333971
46370	2.6623	0.00714253	0.375615	1591	7	Koaburaside	94.4532	1591	0	0	0.8153	Koaburaside	727673000000	0.32906
87295	2.73249	0.00681635	0.365967	1368	7	Kynurenic acid	87.4576	1368	0	0	0.807502	Kynurenic acid	547553000000	0.336411
161210	2.84336	0.00371436	0.351697	1195	7	L(-)-Malic acid	84.6427	1195	0	0	0.795183	L(-)-Malic acid	1247570000000	0.334571
191650	2.46726	0.00749619	0.405308	2267	7	L-(+)-Rhamnose Monohydrate	95.678	2267	0	0	0.836971	L-(+)-Rhamnose Monohydrate	2746080000000	0.323133
297852	2.60203	0.0075981	0.384315	1929	7	L-2-Aminoadipic acid	80.7372	1929	0	0	0.821996	L-2-Aminoadipic acid	1550630000000	0.325458
73	2.73859	0.00527689	0.365152	1422	7	L-3-Phenyllactic Acid	90.8558	1422	0	0	0.806823	L-3-Phenyllactic Acid	1169050000000	0.332799
231636	2.91761	0.00230782	0.342746	980	7	Lactic acid	92.5888	980	0	0	0.786932	Lactic acid	435429000000	0.352265
307211	3.04043	0.00457171	0.328901	1039	7	L-Alanine	68.3696	1039	0	0	0.773285	L-Alanine	4342080000000	0.360265
129453	2.41411	0.00900194	0.414231	2425	7	L-Alanyl-L-Phenylalanine	91.9501	2425	0	0	0.842876	L-Alanyl-L-Phenylalanine	2785430000000	0.308305
84301	2.51812	0.00790914	0.397122	2179	7	L-arginine	82.9486	2179	0	0	0.83132	L-arginine	1586430000000	0.312781
133873	2.81793	0.0103906	0.354871	1149	7	Lariciresinol-4'-O-glucoside	79.3351	1149	0	0	0.798008	Lariciresinol-4'-O-glucoside	974405000000	0.300134
303378	2.58856	0.00612425	0.386316	1865	7	L-Citrulline	96.7088	1865	0	0	0.823494	L-Citrulline	1594460000000	0.330031
322154	3.17928	0.00189158	0.314537	644	7	L-Cysteine-glutathione gisulfide	74.6444	644	0	0	0.757858	L-Cysteine-glutathione gisulfide	1220540000000	0.345748
300385	2.81411	0.00204298	0.355352	979	7	L-Dihydroorotic acid	102.302	979	0	0	0.798432	L-Dihydroorotic acid	230882000000	0.361794
8424	3.11647	0.000782	0.320876	424	7	Leucocrystal violet	77.842	424	0	0	0.764837	Leucocrystal violet	85062058296	0.362462
187416	2.45556	0.00816534	0.407239	2298	7	L-Fucose	94.1536	2298	0	0	0.838271	L-Fucose	2635070000000	0.315775
323520	2.56745	0.00627147	0.389491	1863	7	L-Homoserine	95.4192	1863	0	0	0.825839	L-Homoserine	1359080000000	0.332462
94445	3.50833	0.000666	0.285036	73	7	Limocitrin O-hexoside	33.5342	73	0	0	0.721297	Limocitrin O-hexoside	67559534576	0.250263
255957	3.17292	0.00185671	0.315167	730	7	Linoleic acid	69.0986	730	0	0	0.758565	Linoleic acid	1639720000000	0.386924
268787	2.93083	0.00308604	0.3412	1149	7	Linolelaidic Acid (C18:2N6T)	77.4935	1149	0	0	0.785463	Linolelaidic Acid (C18:2N6T)	2271790000000	0.316089
246935	2.90362	0.00322459	0.344397	1138	7	Lipoamide	75.3313	1138	0	0	0.788486	Lipoamide	821793000000	0.359088
135032	5.24361	0.000137	0.190708	9	7	Lirioresinol A	5.88889	9	0	0	0.528488	Lirioresinol A	17926498894	0.349206
245217	2.75334	0.00330223	0.363196	1482	7	L-Lactic acid	85.0378	1482	0	0	0.805185	L-Lactic acid	933935000000	0.360677
301365	2.52702	0.00987057	0.395723	2012	7	L-Leucyl-L-alanine	90.5035	2012	0	0	0.830331	L-Leucyl-L-alanine	1421510000000	0.311859
295652	2.48353	0.00796054	0.402652	2199	7	L-Leucyl-L-phenylalanine	93.8763	2199	0	0	0.835163	L-Leucyl-L-phenylalanine	2222250000000	0.315906
322799	3.12155	0.00210142	0.320354	272	7	L-Methionine Methyl Ester	69.9706	272	0	0	0.764272	L-Methionine Methyl Ester	93577933272	0.279233
116203	2.96618	0.00320941	0.337134	1108	7	LPC(1-acyl 16:0)	75.1408	1108	0	0	0.781536	LPC(1-acyl 16:0)	2486670000000	0.315493
118576	2.86039	0.00427365	0.349602	1347	7	LPC(1-acyl 18:1)	79.4499	1347	0	0	0.79329	LPC(1-acyl 18:1)	2562690000000	0.312549
117312	2.90083	0.00375585	0.344729	1263	7	LPC(1-acyl 18:2)	77.6556	1263	0	0	0.788797	LPC(1-acyl 18:2)	2639180000000	0.316759
114233	2.90668	0.0031802	0.344036	1239	7	LPC(1-acyl 18:3)	79.5868	1239	0	0	0.788147	LPC(1-acyl 18:3)	1998680000000	0.326086
313415	4.53922	0.00122242	0.220302	53	7	L-Pipecolate	9.69811	53	0	0	0.606753	L-Pipecolate	286785000000	0.170551
185086	2.4431	0.00855928	0.409316	2329	7	L-Rhamnose	94.6977	2329	0	0	0.839655	L-Rhamnose	2972530000000	0.316546
323137	3.11774	0.00102742	0.320745	380	7	L-Threonine	82.1842	380	0	0	0.764696	L-Threonine	110774000000	0.375853
153394	2.74291	0.00413648	0.364576	1595	7	L-Tryptophan	78.8107	1595	0	0	0.806343	L-Tryptophan	1714020000000	0.345825
293533	3.94622	0.00399156	0.253407	168	7	Lysine butyrate	34.0714	168	0	0	0.672643	Lysine butyrate	1803240000000	0.297941
121773	3.39034	0.0013843	0.294956	167	7	LysoPC 10:0	53.8323	167	0	0	0.734407	LysoPC 10:0	323628000000	0.293513
115473	3.24285	0.00388081	0.308371	697	7	Lysopc 14:0	59.6499	697	0	0	0.750795	Lysopc 14:0	2745760000000	0.310317
119928	3.20394	0.00560746	0.312116	705	7	LysoPC 14:0 (2n isomer)	57.3688	705	0	0	0.755118	LysoPC 14:0 (2n isomer)	2521860000000	0.27497
120648	2.94609	0.00351451	0.339433	1124	7	LysoPC 16:0 (2n isomer)	75.9902	1124	0	0	0.783768	LysoPC 16:0 (2n isomer)	2441370000000	0.313767
131879	3.18792	0.00272843	0.313684	485	7	LysoPC 16:1	64.3175	485	0	0	0.756898	LysoPC 16:1	635730000000	0.315013
124992	2.83903	0.00420202	0.352233	1368	7	LysoPC 18:1 (2n isomer)	80.2303	1368	0	0	0.795663	LysoPC 18:1 (2n isomer)	2492440000000	0.314406
127086	2.92626	0.00376821	0.341734	1157	7	LysoPC 18:2	75.8124	1157	0	0	0.785972	LysoPC 18:2	2398890000000	0.309142
123714	2.89193	0.00383174	0.34579	1277	7	LysoPC 18:2 (2n isomer)	78.7306	1277	0	0	0.789786	LysoPC 18:2 (2n isomer)	2768350000000	0.318568
128246	2.91634	0.00375568	0.342896	1206	7	LysoPC 18:3	77.0224	1206	0	0	0.787074	LysoPC 18:3	2842010000000	0.314142
126361	3.21818	0.00284938	0.310734	724	7	LysoPC 18:3 (2n isomer)	65.5414	724	0	0	0.753535	LysoPC 18:3 (2n isomer)	2842350000000	0.324329
121946	2.89167	0.0063292	0.345821	1267	7	LysoPC 20:4	77.3425	1267	0	0	0.789814	LysoPC 20:4	3016360000000	0.312879
132368	3.33566	0.0026385	0.29979	489	7	LysoPE 16:0 (2n isomer)	61.7607	489	0	0	0.740482	LysoPE 16:0 (2n isomer)	1808460000000	0.335695
123214	3.33414	0.00205799	0.299928	493	7	Lysope 18:1	63.6673	493	0	0	0.740651	Lysope 18:1	1849200000000	0.340583
203974	2.85073	0.00294307	0.350787	926	7	Madecassic acid	99.149	926	0	0	0.794363	Madecassic acid	257876000000	0.350532
51794	3.2314	0.00260362	0.309463	643	7	MAG (18:2)	64.7434	643	0	0	0.752066	MAG (18:2)	1664030000000	0.328574
50337	2.81182	0.0048813	0.355641	1440	7	MAG (18:3)	81.884	1440	0	0	0.798686	MAG (18:3)	2538400000000	0.314724
242364	3.22505	0.00112111	0.310073	402	7	Malonic acid	75.8184	402	0	0	0.752772	Malonic acid	343880000000	0.368564
174052	2.6267	0.00475752	0.380706	1684	7	Maltotriitol	95.0885	1684	0	0	0.819255	Maltotriitol	1005850000000	0.34214
12613	2.92346	0.0121288	0.342061	761	7	Mandelic acid	51.0066	761	0	0	0.786282	Mandelic acid	458832000000	0.206639
179421	3.39186	0.000459	0.294823	132	7	Mannitol	52.6439	132	0	0	0.734237	Mannitol	106681000000	0.302011
179556	2.41894	0.017943	0.413403	2445	7	Melezitose	84.2209	2445	0	0	0.842339	Melezitose	2435390000000	0.290982
178159	2.78233	0.0176152	0.359411	1167	7	Melibiose	59.5219	1167	0	0	0.801964	Melibiose	387193000000	0.233155
210901	3.25582	0.00241569	0.307143	219	7	Menadione	50.0594	219	0	0	0.749354	Menadione	323847000000	0.235862
6589	2.77368	0.0123288	0.360532	1190	7	Methyl 4-hydroxycinnamate	77.2361	1190	0	0	0.802924	Methyl 4-hydroxycinnamate	486005000000	0.278234
253683	2.46141	0.00775681	0.406271	2273	7	Methyl linolenate	92.4782	2273	0	0	0.837621	Methyl linolenate	2195140000000	0.319854
16715	4.68646	0.000374	0.213381	21	7	Methyl protocatechuate	9.19048	21	0	0	0.590393	Methyl protocatechuate	65555963568	0.248196
342419	2.97762	0.00281374	0.335838	1101	7	Methylguanidine	72.6158	1101	0	0	0.780264	Methylguanidine	2373980000000	0.354534
239031	2.4314	0.00829021	0.411285	2395	7	Methylmalonate	89.5532	2395	0	0	0.840955	Methylmalonate	2343890000000	0.312909
107340	2.72384	0.00458922	0.367129	1500	7	Methylophiopogonanone A	83.4887	1500	0	0	0.808462	Methylophiopogonanone A	1015010000000	0.340862
139505	3.15385	0.000181	0.317073	102	7	Muscone	70.2255	102	0	0	0.760684	Muscone	4712515572	0.289646
92253	2.763	0.00689689	0.361925	1287	7	N alpha-Acetyl-L-Arginine	92.4297	1287	0	0	0.804111	N alpha-Acetyl-L-Arginine	704553000000	0.327705
228877	2.59288	0.004857	0.385672	1834	7	N-(2-Hydroxyethyl)iminodiacetic acid	97.0921	1834	0	0	0.823013	N-(2-Hydroxyethyl)iminodiacetic acid	1277300000000	0.331352
65215	2.77063	0.00342562	0.360929	1442	7	N-(9H-Purin-6-ylcarbamoyl)threonine	78.7753	1442	0	0	0.803263	N-(9H-Purin-6-ylcarbamoyl)threonine	1346830000000	0.345668
352741	3.1747	0.00178889	0.314991	704	7	N', N''-Caffeoyl, feruloylputrescine	71.5071	704	0	0	0.758367	N', N''-Caffeoyl, feruloylputrescine	1661740000000	0.335748
349180	3.2932	0.000884	0.303656	252	7	N', N''-Di-p-hydroxybenxoylputrescine	71.0198	252	0	0	0.7452	N', N''-Di-p-hydroxybenxoylputrescine	178790000000	0.360927
351994	3.12689	0.00182982	0.319806	746	7	N',N'',N'''-Di-p-coumaroyl, p-hydroxybenxoylagmatine	75.0469	746	0	0	0.763679	N',N'',N'''-Di-p-coumaroyl, p-hydroxybenxoylagmatine	1089290000000	0.34123
349434	2.78741	0.00303879	0.358756	1124	7	N1-Acetylspermine	102.585	1124	0	0	0.801399	N1-Acetylspermine	331712000000	0.373472
218685	3.00407	0.00524113	0.332882	428	7	N6-(2-Hydroxyethyl)adenosine	55.7336	428	0	0	0.777326	N6-(2-Hydroxyethyl)adenosine	70329062728	0.229011
54252	2.85531	0.00379418	0.350225	1288	7	N6-Succinyl Adenosine	83.7384	1288	0	0	0.793855	N6-Succinyl Adenosine	1548890000000	0.327029
291898	2.74673	0.0109926	0.36407	1634	7	N-Acetylalanine	71.1567	1634	0	0	0.805919	N-Acetylalanine	4172780000000	0.324799
179337	3.32448	0.00200222	0.300799	70	7	N-Acetyl-D-galactosamine	33.2	70	0	0	0.741725	N-Acetyl-D-galactosamine	61364184504	0.182955
285072	3.62683	0.00232319	0.275723	285	7	N-Acetyl-L-aspartate	34.5474	285	0	0	0.70813	N-Acetyl-L-aspartate	1590180000000	0.277251
103403	3.1658	0.00156747	0.315876	199	7	N-Acetyl-L-leucine	66.8794	199	0	0	0.759356	N-Acetyl-L-leucine	51101015586	0.274497
338365	2.51049	0.00642121	0.398329	2120	7	N-Acetyl-L-methionine	92.1448	2120	0	0	0.832168	N-Acetyl-L-methionine	1750370000000	0.327859
333028	3.32956	0.00131575	0.30034	73	7	N-Acetylphenylalanine	26.3562	73	0	0	0.74116	N-Acetylphenylalanine	39488045292	0.13932
178155	4.94609	6e-08	0.20218	3	8	Naringenin	12	3	0	0	0.561546	Naringenin	2433364	0.55
24851	4.52448	0.000932	0.22102	36	7	Naringenin chalcone	12.9167	36	0	0	0.608392	Naringenin chalcone	632370000000	0.201977
246700	3.82772	0.00105378	0.261252	22	7	Neocnidilide	10	22	0	0	0.685809	Neocnidilide	181610000000	0.160714
167723	3.28989	0.000398	0.303961	137	7	Neotuberostemonine	53.4599	137	0	0	0.745568	Neotuberostemonine	39670182296	0.247452
290899	3.75575	0.000578	0.266258	47	7	Nepsilon-Acetyl-L-lysine	39.7234	47	0	0	0.693805	Nepsilon-Acetyl-L-lysine	134621000000	0.280604
33055	3.45594	0.00381711	0.289357	269	7	N'-Feruloyl putrescine	39.3941	269	0	0	0.727117	N'-Feruloyl putrescine	1797120000000	0.304715
33343	2.80191	0.00274161	0.3569	1052	7	N-Feruloylagmatine	103.053	1052	0	0	0.799788	N-Feruloylagmatine	255723000000	0.369758
35093	2.66052	0.00390999	0.375866	1611	7	N-Feruloylcadaverine	98.036	1611	0	0	0.815498	N-Feruloylcadaverine	1007520000000	0.336931
146564	3.11774	0.00322083	0.320745	816	7	N-Feruloylputrescine	72.6311	816	0	0	0.764696	N-Feruloylputrescine	1948120000000	0.379001
32848	3.20191	0.00323796	0.312314	163	7	N-Feruloylserotonin	54.0429	163	0	0	0.755344	N-Feruloylserotonin	244048000000	0.243316
34431	3.03916	0.00153253	0.329038	640	7	N-Feruloylspermidine	85.8906	640	0	0	0.773427	N-Feruloylspermidine	201889000000	0.38412
285060	4.6328	0.00069	0.215852	9	7	N-glycyl-L-proline	5.55556	9	0	0	0.596355	N-glycyl-L-proline	193579000000	0.284722
288065	3.14698	0.00133405	0.317765	337	7	N-Hydroxyl-tryptamine	75.3858	337	0	0	0.761447	N-Hydroxyl-tryptamine	56993077386	0.315194
139609	3.10553	0.00181534	0.322006	787	7	N-Hydroxy-L-tryptophan	71.7217	787	0	0	0.766052	N-Hydroxy-L-tryptophan	1590420000000	0.376179
206922	2.94838	0.00344051	0.339169	1137	7	Nicotinamide	74.4978	1137	0	0	0.783513	Nicotinamide	2625420000000	0.311431
343521	2.9822	0.0033797	0.335323	627	7	N-Lauryldiethanolamine	89.9219	627	0	0	0.779756	N-Lauryldiethanolamine	179256000000	0.334293
314563	2.58017	0.00735102	0.387572	1840	7	N-Methyl-L-arginine hydrochloride	90.8299	1840	0	0	0.824426	N-Methyl-L-arginine hydrochloride	1085900000000	0.323129
149278	3.27718	0.000731	0.305141	130	7	N-p-Cinnamoylagmatine	53.4	130	0	0	0.74698	N-p-Cinnamoylagmatine	64174733074	0.254369
285358	4.72842	0.0016345	0.211487	69	7	O-Acetyl-L-homoserine	9.98551	69	0	0	0.585731	O-Acetyl-L-homoserine	357827000000	0.272288
251376	2.46421	0.00774097	0.40581	2306	7	Oleamide	87.4397	2306	0	0	0.83731	Oleamide	2025530000000	0.316629
214389	3.31176	0.000433	0.301954	61	7	Ononin	40.8852	61	0	0	0.743138	Ononin	13098420596	0.211033
37114	2.97177	0.00885428	0.336499	725	7	Orcinol	70.3076	725	0	0	0.780914	Orcinol	698332000000	0.322361
78459	4.69688	0.00186899	0.212907	13	7	Orotidine	4.84615	13	0	0	0.589235	Orotidine	440971000000	0.124069
288554	2.91659	0.00328336	0.342866	1000	7	Oxidized glutathione	90.459	1000	0	0	0.787045	Oxidized glutathione	580938000000	0.342755
353446	2.77928	0.00572169	0.359806	1429	7	Oxyresveratrol	76.3625	1429	0	0	0.802303	Oxyresveratrol	2074910000000	0.333462
24515	3.14978	0.00151687	0.317483	193	7	p-Anisaldehyde	72.8756	193	0	0	0.761136	p-Anisaldehyde	50543883724	0.305854
208925	3.32651	0.00261442	0.300615	577	7	Pantetheine	61.4159	577	0	0	0.741499	Pantetheine	2236370000000	0.331956
156924	2.65264	0.00722961	0.376983	1612	7	p-Coumaric Acid	93.1948	1612	0	0	0.816374	p-Coumaric Acid	789135000000	0.321236
151911	2.70248	0.0049047	0.370031	1481	7	p-Coumaric acid 4-O-hexoside	97.58	1481	0	0	0.810836	p-Coumaric acid 4-O-hexoside	843383000000	0.337692
189715	2.57533	0.00565112	0.388299	1934	7	Phe-Phe	95.7063	1934	0	0	0.824963	Phe-Phe	1710030000000	0.326573
142237	2.48531	0.00686931	0.402364	2193	7	p-Hydroxybenzaldehyde	95.5987	2193	0	0	0.834965	p-Hydroxybenzaldehyde	2320540000000	0.321764
213699	3.09027	0.0336933	0.323596	624	7	Pratensein-7-O-glucoside	17.1747	624	0	0	0.767747	Pratensein-7-O-glucoside	2131810000000	0.0929579
178062	3.63573	7.91e-05	0.275048	92	7	Prim-O-glucosylcimifugin	38.0652	92	0	0	0.707141	Prim-O-glucosylcimifugin	7920276710	0.245465
320960	4.86599	0.000451	0.205508	22	7	Pro-Leu	8	22	0	0	0.570446	Pro-Leu	88953656014	0.259259
89889	4.06802	0.00112973	0.24582	91	7	Przewaquinone A	27.7582	91	0	0	0.659109	Przewaquinone A	592010000000	0.300654
256688	2.59746	0.00506927	0.384992	1874	7	Punicic acid	98.0534	1874	0	0	0.822505	Punicic acid	1603280000000	0.333517
208060	2.9438	0.00179513	0.339697	785	7	Pyridoxine	95.9745	785	0	0	0.784022	Pyridoxine	150333000000	0.375393
202157	4.6562	0.00179103	0.214767	81	7	Quercetin	9.82716	81	0	0	0.593756	Quercetin	220029000000	0.232294
231016	4.90973	0.000357	0.203677	38	7	R-Aminobutyrate	11.1842	38	0	0	0.565586	R-Aminobutyrate	11166499652	0.339474
97974	3.20089	0.00114411	0.312413	261	7	Rhoifolin	64.8276	261	0	0	0.755457	Rhoifolin	155334000000	0.296872
199344	2.65976	0.00447737	0.375974	1619	7	Ribose 1-phosphate	95.8647	1619	0	0	0.815582	Ribose 1-phosphate	1127850000000	0.331695
196964	2.50464	0.00819196	0.399259	2166	7	Ribose 5-phosphate	88.6639	2166	0	0	0.832818	Ribose 5-phosphate	1637060000000	0.322294
182331	2.5939	0.00441638	0.38552	1870	7	Ribulose-5-phosphate	90.6198	1870	0	0	0.8229	Ribulose-5-phosphate	1082790000000	0.34206
249325	2.54482	0.00710082	0.392955	2048	7	Roseoside	86.0591	2048	0	0	0.828353	Roseoside	1530310000000	0.323419
44247	2.99059	0.00160605	0.334382	513	7	Rosmarinic acid-3'-O-glucoside	96.0975	513	0	0	0.778823	Rosmarinic acid-3'-O-glucoside	80929462834	0.352213
199274	4.05149	0.00087	0.246823	65	7	s7p	14.4308	65	0	0	0.660945	s7p	351623000000	0.172189
284695	3.47374	0.00150051	0.287874	363	7	S-Adenosyl-L-homocysteine	57.7135	363	0	0	0.72514	S-Adenosyl-L-homocysteine	1098340000000	0.345814
52454	3.03738	0.00534382	0.329231	451	7	Salicin	74.1596	451	0	0	0.773624	Salicin	107536000000	0.301069
209503	2.79377	0.0134596	0.357939	1390	7	Salicylic acid	83.2741	1390	0	0	0.800692	Salicylic acid	1699940000000	0.30027
282551	3.09256	0.00364556	0.323356	906	7	Salicylic acid O-glucoside	68.0894	906	0	0	0.767493	Salicylic acid O-glucoside	2856760000000	0.30775
175737	2.98907	0.0041231	0.334553	687	7	Salidroside	87.8428	687	0	0	0.778993	Salidroside	303792000000	0.326477
320983	2.97457	0.00456769	0.336183	1170	7	Sarcosine	70.241	1170	0	0	0.780603	Sarcosine	4635370000000	0.351477
249120	3.87603	0.00608155	0.257996	177	7	sesamolin	20.0904	177	0	0	0.680441	sesamolin	1825390000000	0.200952
24952	2.66815	0.006094	0.374792	1609	7	Shikimic Acid	93.4089	1609	0	0	0.81465	Shikimic Acid	991030000000	0.325384
44773	2.80216	0.00628555	0.356867	1405	6	Sibiricose A3	85.6577	1405	0	0	0.79976	Sibiricose A3	1839060000000	0.319463
8214	3.96351	0.0025166	0.252302	125	7	Sibiricose A5	30.952	125	0	0	0.670721	Sibiricose A5	748705000000	0.279925
69990	3.17216	0.00265787	0.315243	731	7	S-Methyl-5'-thioadenosine	67.1163	731	0	0	0.758649	S-Methyl-5'-thioadenosine	1868040000000	0.317867
286368	4.29282	0.000809	0.232947	22	7	S-Methyl-L-cysteine	16.8182	22	0	0	0.634132	S-Methyl-L-cysteine	192956000000	0.243357
47984	2.44488	0.00832571	0.409018	2352	7	sn-Glycero-3-phosphocholine	89.2007	2352	0	0	0.839458	sn-Glycero-3-phosphocholine	2191710000000	0.312768
3557	2.97915	0.00366813	0.335666	906	7	Sodium Danshensu	78.4746	906	0	0	0.780095	Sodium Danshensu	1213110000000	0.324162
159909	2.86395	0.00385632	0.349168	1297	7	Sodium ferulate	74.192	1297	0	0	0.792894	Sodium ferulate	2430830000000	0.350201
270252	3.50985	0.00074	0.284912	228	7	Sodium Valproate	51.0921	228	0	0	0.721127	Sodium Valproate	520415000000	0.360375
216529	2.49193	0.00858461	0.401296	2155	7	Solanidine	91.4014	2155	0	0	0.83423	Solanidine	1780560000000	0.309594
213057	3.18716	0.00325764	0.313759	640	7	Sophoricoside	58.4188	640	0	0	0.756982	Sophoricoside	1353580000000	0.277385
200964	2.76097	0.00571271	0.362192	1188	7	Sorbitol 6-phosphate	90.4074	1188	0	0	0.804337	Sorbitol 6-phosphate	307351000000	0.321609
167869	2.54762	0.00684851	0.392524	2104	7	Spermidine	83.1131	2104	0	0	0.828043	Spermidine	1935180000000	0.322012
340486	2.58932	0.00515989	0.386202	1932	7	Spermidine derivative	86.7831	1932	0	0	0.823409	Spermidine derivative	1366040000000	0.336404
164145	2.44946	0.00716337	0.408253	2305	7	Succinic acid	93.1718	2305	0	0	0.838949	Succinic acid	2314440000000	0.320041
82180	4.87819	0.000383	0.204994	5	8	Syringetin	6	5	0	0	0.56909	Syringetin	199564000000	0.25
94521	3.13579	0.0024828	0.318899	197	7	Syringetin 3-O-hexoside	73.9239	197	0	0	0.76269	Syringetin 3-O-hexoside	50932534294	0.306403
80831	2.98067	0.0153507	0.335495	978	7	Syringetin 5-O-hexoside	55.7505	978	0	0	0.779925	Syringetin 5-O-hexoside	3485860000000	0.276518
81866	3.18284	0.00992413	0.314185	261	7	Syringetin 7-O-hexoside	14.1149	261	0	0	0.757463	Syringetin 7-O-hexoside	286156000000	0.0776032
105261	2.54456	0.00688272	0.392995	2078	7	Syringic acid O-glucoside	94.4745	2078	0	0	0.828382	Syringic acid O-glucoside	2040380000000	0.322326
91820	3.63802	0.00184328	0.274875	71	7	Tanshinlactone	24.1127	71	0	0	0.706887	Tanshinlactone	275688000000	0.228838
132972	2.8548	0.00632633	0.350287	895	7	Tetraethylammonium fluoride	80.2894	895	0	0	0.793911	Tetraethylammonium fluoride	156206000000	0.301481
230881	4.38156	0.0011001	0.228229	27	7	Theobromine-d6	12.5185	27	0	0	0.624271	Theobromine-d6	562517000000	0.209428
74065	2.69943	0.00486517	0.370449	1574	7	Thymidine	95.3577	1574	0	0	0.811175	Thymidine	1029250000000	0.334602
282291	3.14444	0.00225964	0.318022	256	7	trans-zeatin N-glucoside	68.1211	256	0	0	0.761729	trans-zeatin N-glucoside	77106598646	0.273964
276992	2.85327	0.0038822	0.350475	1275	7	trans-Zeatin riboside	82.4667	1275	0	0	0.794081	trans-Zeatin riboside	1790640000000	0.316991
96172	2.96821	0.00650084	0.336903	554	7	Tricin 5-O-rutinoside	70.7744	554	0	0	0.78131	Tricin 5-O-rutinoside	234103000000	0.273625
93552	3.10807	0.00372262	0.321743	892	7	Tricin O-glycerol	67.2937	892	0	0	0.76577	Tricin O-glycerol	2662150000000	0.311238
91896	3.09307	0.00253137	0.323303	331	7	Tricin O-saccharic acid	75.8399	331	0	0	0.767437	Tricin O-saccharic acid	55155924052	0.310539
313469	3.01399	0.00396664	0.331787	1002	7	Trimethyllysine	73.4651	1002	0	0	0.776224	Trimethyllysine	2557530000000	0.319229
219672	3.23929	0.00111455	0.30871	476	7	Tryptamine	70.6471	476	0	0	0.75119	Tryptamine	610758000000	0.344787
71820	2.95575	0.00507981	0.338323	1116	7	UDP	69.2186	1116	0	0	0.782694	UDP	2358560000000	0.348054
334930	2.57406	0.00855088	0.388491	1979	7	Ureidosuccinic acid	92.7135	1979	0	0	0.825104	Ureidosuccinic acid	1742630000000	0.31845
79489	2.92651	0.00136443	0.341704	856	7	Uridine 5'-monophosphate	85.2874	856	0	0	0.785943	Uridine 5'-monophosphate	196079000000	0.366467
289556	2.7864	0.00543522	0.358887	1342	7	Val-Ser	88.4188	1342	0	0	0.801512	Val-Ser	1651270000000	0.324977
354876	4.72867	2.61e-06	0.211476	3	7	Vanillactic acid	11	3	0	0	0.585703	Vanillactic acid	266686934	0.434783
166451	2.83903	0.00578525	0.352233	1267	7	vasicine	75.4152	1267	0	0	0.795663	vasicine	2576640000000	0.342927
241427	2.91024	0.00299058	0.343615	934	7	Vitamin B2	89.894	934	0	0	0.787752	Vitamin B2	608805000000	0.354159
206805	4.16796	0.00281756	0.239926	107	7	VitaMin U	18.9252	107	0	0	0.648005	VitaMin U	585206000000	0.210885
86483	3.04603	0.00133238	0.328297	405	7	Vitexin	86.2444	405	0	0	0.772664	Vitexin	72243115818	0.324123
251374	4.69231	0	0.213115	1	9	Warfarin Sodium	9	1	0	0	0.589744	Warfarin Sodium	0	0
65095	3.56173	0.00134615	0.280763	116	7	Xanthosine	35.4483	116	0	0	0.715363	Xanthosine	232258000000	0.287069
86894	3.14545	0.00262068	0.317919	379	7	Xanthurenic acid	72.277	379	0	0	0.761616	Xanthurenic acid	252844000000	0.334634
57122	2.50134	0.00820219	0.399787	2106	7	Xanthurenic acid O-hexoside	90.7066	2106	0	0	0.833185	Xanthurenic acid O-hexoside	1638470000000	0.311481
11791	3.47069	3.24e-06	0.288127	14	7	Cluster-10025.0	1034	14	0	0	0.725479	Cluster-10025.0	138779826	0.445835
1781	2.96923	0.00017	0.336788	85	6	Cluster-10027.0	1151.13	85	0	0	0.781197	Cluster-10027.0	112037000000	0.288181
22518	3.04374	5.53e-05	0.328543	52	6	Cluster-10040.0	1424.87	52	0	0	0.772918	Cluster-10040.0	51221599360	0.385037
13966	4.19975	0	0.23811	1	8	Cluster-10057.0	289	1	0	0	0.644473	Cluster-10057.0	0	0
6661	2.53973	0.000202	0.393742	116	6	Cluster-10061.0	1817.19	116	0	0	0.828919	Cluster-10061.0	70290992590	0.325715
3773	3.29879	1.69e-05	0.303141	45	6	Cluster-10072.0	1086.78	45	0	0	0.744579	Cluster-10072.0	4623372178	0.37312
15166	3.38856	5.12e-05	0.295111	52	6	Cluster-10153.0	889.712	52	0	0	0.734605	Cluster-10153.0	29319658922	0.352523
19735	2.778	9.43e-05	0.359971	86	6	Cluster-10157.0	1651	86	0	0	0.802444	Cluster-10157.0	77036401882	0.355297
1989	3.43077	0.000333	0.29148	38	6	Cluster-10177.0	884.5	38	0	0	0.729915	Cluster-10177.0	77073241792	0.369356
13982	3.20801	4.87e-06	0.31172	10	6	Cluster-10193.0	1256.3	10	0	0	0.754666	Cluster-10193.0	215113878	0.398003
37726	3.78474	1.13e-06	0.264219	3	8	Cluster-10194.0	430.667	3	0	0	0.690584	Cluster-10194.0	52932258	0.39419
11331	2.73096	4.56e-05	0.366172	67	6	Cluster-10194.1	1847.85	67	0	0	0.807671	Cluster-10194.1	13048108908	0.376064
3470	2.81564	8.8e-05	0.355159	86	6	Cluster-10213.0	1622.84	86	0	0	0.798262	Cluster-10213.0	90648465384	0.359769
9080	3.24921	2.29e-06	0.307768	12	7	Cluster-10215.0	1386.25	12	0	0	0.750088	Cluster-10215.0	352056048	0.454926
1441	3.08849	9.8e-05	0.323782	75	6	Cluster-10222.0	1021.61	75	0	0	0.767945	Cluster-10222.0	53366294014	0.281471
3487	2.71087	0.000125	0.368885	101	6	Cluster-1023.0	1620.99	101	0	0	0.809903	Cluster-1023.0	112424000000	0.331965
5592	2.58169	0.000151	0.387343	110	6	Cluster-10242.0	1839.9	110	0	0	0.824257	Cluster-10242.0	84215882168	0.339155
6651	2.53058	0.000245	0.395167	99	6	Cluster-1025.0	1796.64	99	0	0	0.829936	Cluster-1025.0	73292369828	0.317194
22007	3.2075	4.81e-05	0.311769	45	7	Cluster-10281.0	1250.67	45	0	0	0.754722	Cluster-10281.0	27732015576	0.395214
2361	3.28506	3.1e-05	0.304408	44	6	Cluster-10282.0	983.795	44	0	0	0.746104	Cluster-10282.0	6425087294	0.336113
246748	4.08786	0	0.244627	1	8	Cluster-10287.0	202	1	0	0	0.656905	Cluster-10287.0	0	0
13839	3.24488	2.61e-06	0.308178	8	6	Cluster-1029.0	1118.75	8	0	0	0.750569	Cluster-1029.0	105519028	0.370361
11998	3.41475	2.57e-06	0.292847	14	6	Cluster-10295.0	1066.21	14	0	0	0.731695	Cluster-10295.0	457820572	0.424219
7102	2.7302	4.86e-05	0.366274	66	6	Cluster-1030.0	1897.45	66	0	0	0.807756	Cluster-1030.0	16306421304	0.386795
191	2.80369	0.000126	0.356673	85	6	Cluster-10312.0	1508.18	85	0	0	0.79959	Cluster-10312.0	79366698336	0.325946
27532	3.87146	1.99e-05	0.258301	13	8	Cluster-10335.0	568.615	13	0	0	0.680949	Cluster-10335.0	10440720892	0.389311
26675	3.70312	4.47e-06	0.270043	11	8	Cluster-10340.0	828.636	11	0	0	0.699654	Cluster-10340.0	784787250	0.485133
1269	2.88125	7.52e-05	0.347072	52	7	Cluster-10345.0	1452.4	52	0	0	0.790973	Cluster-10345.0	15084773060	0.331977
4231	3.48722	5.37e-06	0.286761	32	6	Cluster-10352.0	1033.91	32	0	0	0.723642	Cluster-10352.0	1341132044	0.461944
15659	3.11062	2.41e-06	0.32148	11	6	Cluster-10381.0	1372.82	11	0	0	0.765487	Cluster-10381.0	186936138	0.387629
36860	3.82645	0.00132469	0.261339	18	8	Cluster-10403.0	546.833	18	0	0	0.68595	Cluster-10403.0	322360000000	0.378525
6435	2.57991	0.000166	0.38761	117	6	Cluster-10427.0	1763.44	117	0	0	0.824454	Cluster-10427.0	73042501906	0.325714
32388	3.41093	1.67e-06	0.293175	8	8	Cluster-10430.0	887.375	8	0	0	0.732118	Cluster-10430.0	102178056	0.364164
24827	4.53439	2e-08	0.220537	2	8	Cluster-10437.0	104.5	2	0	0	0.60729	Cluster-10437.0	5750	0.71875
8585	3.19962	2.44e-05	0.312537	39	8	Cluster-10468.0	1334.56	39	0	0	0.755598	Cluster-10468.0	4298777432	0.414537
258600	5.70846	0	0.175179	1	8	Cluster-10471.0	69	1	0	0	0.476838	Cluster-10471.0	0	0
919	2.9143	0.000102	0.343135	80	6	Cluster-10472.0	1267.01	80	0	0	0.7873	Cluster-10472.0	49085501002	0.302223
11158	2.82225	2.44e-05	0.354327	46	6	Cluster-10483.0	1636.59	46	0	0	0.797528	Cluster-10483.0	7544623308	0.355717
60063	3.91723	0	0.255283	1	8	Cluster-10509.0	881	1	0	0	0.675864	Cluster-10509.0	0	0
14523	3.38271	5.09e-06	0.295621	16	7	Cluster-10518.0	770.062	16	0	0	0.735255	Cluster-10518.0	447515324	0.292419
3241	2.54609	0.000248	0.392759	119	6	Cluster-10531.0	1788.55	119	0	0	0.828212	Cluster-10531.0	152727000000	0.323304
8117	2.61755	0.000104	0.382037	83	6	Cluster-10552.0	1900.94	83	0	0	0.820273	Cluster-10552.0	21855833376	0.355594
6470	3.05111	1.96e-05	0.327749	7	6	Cluster-10573.0	1491.43	7	0	0	0.772099	Cluster-10573.0	1689332026	0.393981
37542	3.97165	0	0.251785	1	8	Cluster-1058.0	725	1	0	0	0.669817	Cluster-1058.0	0	0
7777	2.68926	7.84e-05	0.37185	76	6	Cluster-1059.0	1907.89	76	0	0	0.812305	Cluster-1059.0	16598755178	0.376633
8175	3.07807	5.31e-06	0.324879	13	8	Cluster-10601.0	1455.46	13	0	0	0.769104	Cluster-10601.0	373076430	0.395127
20924	3.27718	6.06e-06	0.305141	14	7	Cluster-10607.0	1434.36	14	0	0	0.74698	Cluster-10607.0	1046165646	0.490037
7325	2.69231	0.000102	0.371429	77	6	Cluster-10610.0	1871.52	77	0	0	0.811966	Cluster-10610.0	35946216252	0.371282
8367	4.10439	1.15e-06	0.243642	4	8	Cluster-10645.0	241.5	4	0	0	0.655068	Cluster-10645.0	89761458	0.30443
8696	2.87057	0.000109	0.348363	80	6	Cluster-10668.0	1534.01	80	0	0	0.792159	Cluster-10668.0	94073632278	0.355275
8912	3.06154	2.8e-05	0.326633	22	6	Cluster-10682.0	1487.41	22	0	0	0.77094	Cluster-10682.0	2119589524	0.39968
21962	2.90769	9.9e-05	0.343915	43	6	Cluster-10682.1	1666.81	43	0	0	0.788034	Cluster-10682.1	21073297404	0.394836
20843	3.25938	7.55e-06	0.306807	16	8	Cluster-10684.0	1490	16	0	0	0.748958	Cluster-10684.0	1090049094	0.489159
299436	3.53096	3e-08	0.283209	3	8	Cluster-10686.0	1522.33	3	0	0	0.718782	Cluster-10686.0	16835382	0.714241
258591	5.70846	0	0.175179	1	8	Cluster-1069.0	69	1	0	0	0.476838	Cluster-1069.0	0	0
16019	2.6445	0.000154	0.378143	102	6	Cluster-10707.0	1733.25	102	0	0	0.817278	Cluster-10707.0	111687000000	0.334475
17783	3.09943	2.52e-06	0.32264	12	6	Cluster-1072.0	1645.75	12	0	0	0.76673	Cluster-1072.0	286359400	0.46149
6860	3.09612	7.33e-06	0.322985	14	7	Cluster-10729.0	1141.57	14	0	0	0.767098	Cluster-10729.0	1213000050	0.315598
987	2.55855	0.000314	0.390846	120	6	Cluster-10738.0	1578.41	120	0	0	0.826828	Cluster-10738.0	173771000000	0.284988
6078	2.71494	7.73e-05	0.368332	75	6	Cluster-10751.0	1914.4	75	0	0	0.809451	Cluster-10751.0	19127750348	0.3853
13596	2.79148	8.03e-05	0.358233	74	6	Cluster-10776.0	1732.58	74	0	0	0.800947	Cluster-10776.0	42843602578	0.374315
26530	3.07858	1.38e-05	0.324826	20	8	Cluster-10791.0	1263.95	20	0	0	0.769047	Cluster-10791.0	1156343890	0.3418
157	3.02721	0.000101	0.330337	81	6	Cluster-10800.1	1097.12	81	0	0	0.774755	Cluster-10800.1	58073459502	0.283896
3885	3.11596	3.03e-05	0.320929	50	6	Cluster-10816.0	1185.66	50	0	0	0.764894	Cluster-10816.0	7898228702	0.334366
12323	3.65836	4.42e-06	0.273347	28	8	Cluster-10842.0	930	28	0	0	0.704627	Cluster-10842.0	1113212648	0.483602
1271	2.4576	0.000392	0.406902	138	6	Cluster-10846.0	1742.43	138	0	0	0.838045	Cluster-10846.0	168966000000	0.295458
13751	3.5246	3.2e-07	0.28372	3	8	Cluster-10848.0	1165	3	0	0	0.719489	Cluster-10848.0	5730780	0.555079
12428	3.99377	3e-08	0.25039	2	8	Cluster-10871.0	600	2	0	0	0.667359	Cluster-10871.0	178152	0.719088
1671	2.60178	0.000123	0.384352	88	6	Cluster-10876.0	1829.61	88	0	0	0.822024	Cluster-10876.0	41819123568	0.341605
139668	4.02606	6.21e-05	0.248381	3	8	Cluster-10893.0	537.333	3	0	0	0.663771	Cluster-10893.0	31191143846	0.591979
60094	3.6431	5.8e-07	0.274491	4	7	Cluster-10898.0	771.5	4	0	0	0.706322	Cluster-10898.0	16316824	0.471542
13976	2.99669	1.6e-05	0.333701	38	6	Cluster-109.0	1736.5	38	0	0	0.778145	Cluster-109.0	3185435838	0.444772
22305	3.17063	2.99e-05	0.315395	33	6	Cluster-10932.0	1340.76	33	0	0	0.758819	Cluster-10932.0	4692980294	0.406603
3796	3.31507	1.82e-05	0.301653	46	6	Cluster-10940.0	1046.48	46	0	0	0.74277	Cluster-10940.0	7125454660	0.367092
14612	3.56529	2.39e-05	0.280482	39	8	Cluster-10943.0	870.256	39	0	0	0.714968	Cluster-10943.0	13120885348	0.413341
8809	2.85734	6.9e-05	0.349976	79	6	Cluster-10977.0	1608.77	79	0	0	0.793629	Cluster-10977.0	73680848262	0.370113
24477	4.41462	8.71e-05	0.22652	9	6	Cluster-10983.0	145.889	9	0	0	0.620598	Cluster-10983.0	21339022432	0.285214
258612	5.70846	0	0.175179	1	8	Cluster-1100.0	69	1	0	0	0.476838	Cluster-1100.0	0	0
258647	5.70846	0	0.175179	1	8	Cluster-11006.0	69	1	0	0	0.476838	Cluster-11006.0	0	0
3060	3.48493	5.2e-07	0.28695	6	7	Cluster-11011.0	844	6	0	0	0.723896	Cluster-11011.0	31535642	0.385812
24656	4.14965	0	0.240984	1	8	Cluster-11047.0	193	1	0	0	0.650039	Cluster-11047.0	0	0
64637	3.99021	5.2e-07	0.250613	3	8	Cluster-11073.1	343.667	3	0	0	0.667754	Cluster-11073.1	1380800	0.430486
7116	2.96414	1.92e-05	0.337365	29	7	Cluster-11085.0	1481.59	29	0	0	0.781762	Cluster-11085.0	3975620810	0.362002
14607	3.13808	1.17e-05	0.318666	38	6	Cluster-11091.0	1311.92	38	0	0	0.762436	Cluster-11091.0	5934222144	0.377243
8680	2.85582	8.09e-05	0.350162	81	6	Cluster-11117.0	1559.63	81	0	0	0.793798	Cluster-11117.0	71440162642	0.357566
10614	2.68239	0.000118	0.372802	88	6	Cluster-11149.0	1709.09	88	0	0	0.813068	Cluster-11149.0	53603388756	0.336305
184976	3.51952	6.81e-06	0.28413	4	8	Cluster-11183.0	597.25	4	0	0	0.720054	Cluster-11183.0	161018178	0.296053
9537	2.91329	0.000279	0.343255	40	6	Cluster-11206.0	1712.78	40	0	0	0.787413	Cluster-11206.0	27508930048	0.404962
4944	2.74189	3.36e-05	0.364711	50	6	Cluster-11208.0	1932.42	50	0	0	0.806456	Cluster-11208.0	6493895586	0.393365
37659	3.71074	2.4e-07	0.269488	4	8	Cluster-11220.0	898.25	4	0	0	0.698806	Cluster-11220.0	3316746	0.553516
116095	3.81093	2.1e-07	0.262403	6	8	Cluster-11242.0	804.167	6	0	0	0.687674	Cluster-11242.0	16815608	0.529095
172122	3.42111	3.1e-07	0.292303	3	8	Cluster-11257.0	1390.67	3	0	0	0.730988	Cluster-11257.0	4780526	0.569302
459	3.19886	4.55e-05	0.312612	66	6	Cluster-11259.0	1025.12	66	0	0	0.755683	Cluster-11259.0	22673453304	0.317164
4192	3.89866	1.45e-06	0.256498	6	8	Cluster-11275.0	392.667	6	0	0	0.677926	Cluster-11275.0	643796778	0.355092
2303	2.96236	4.82e-05	0.337568	55	7	Cluster-11287.0	1253.24	55	0	0	0.781959	Cluster-11287.0	14534420710	0.307599
2419	2.86497	0.000121	0.349044	71	7	Cluster-11320.0	1418.21	71	0	0	0.792781	Cluster-11320.0	36916521248	0.321072
9997	2.79326	0.000151	0.358004	94	6	Cluster-11343.0	1510.34	94	0	0	0.800749	Cluster-11343.0	90853584740	0.323823
12240	3.85747	5.9e-07	0.259237	4	8	Cluster-11367.0	413.5	4	0	0	0.682503	Cluster-11367.0	2941364	0.397399
8864	2.77572	7.84e-05	0.360268	87	6	Cluster-11378.0	1693.36	87	0	0	0.802698	Cluster-11378.0	59908269946	0.361615
46249	3.11291	2.2e-06	0.321243	8	6	Cluster-11379.0	1313	8	0	0	0.765233	Cluster-11379.0	333775204	0.375608
15929	2.92575	1.96e-05	0.341793	18	6	Cluster-11410.0	1469	18	0	0	0.786028	Cluster-11410.0	1589409750	0.345819
1521	2.91608	0.000118	0.342926	66	7	Cluster-11414.0	1325.41	66	0	0	0.787102	Cluster-11414.0	25178875946	0.311919
178318	3.30235	5.35e-06	0.302814	4	8	Cluster-11418.0	1294	4	0	0	0.744183	Cluster-11418.0	62701200	0.441598
819	3.29981	1.73e-05	0.303048	42	6	Cluster-11424.0	1071.71	42	0	0	0.744466	Cluster-11424.0	4616845088	0.374638
131925	4.02835	6e-08	0.24824	4	8	Cluster-11427.0	587.75	4	0	0	0.663516	Cluster-11427.0	198804	0.631593
24481	4.5227	1.41e-05	0.221107	6	8	Cluster-11453.0	131.833	6	0	0	0.608589	Cluster-11453.0	2497722264	0.338071
9345	3.80966	7.46e-05	0.26249	5	8	Cluster-11503.0	577	5	0	0	0.687815	Cluster-11503.0	458177664	0.361129
8836	2.97966	9.97e-05	0.335609	70	6	Cluster-11506.2	1457.44	70	0	0	0.780038	Cluster-11506.2	102366000000	0.372587
70229	3.87781	6.02e-06	0.257877	16	8	Cluster-11508.0	497.625	16	0	0	0.680243	Cluster-11508.0	980279092	0.371447
6709	2.81615	8.22e-05	0.355095	45	8	Cluster-1151.0	1603.36	45	0	0	0.798206	Cluster-1151.0	5933882130	0.344889
24926	5.252	0.000171	0.190404	10	8	Cluster-11517.0	47.2	10	0	0	0.527555	Cluster-11517.0	498552372	0.334783
3354	2.90184	8.25e-05	0.344609	51	6	Cluster-11531.0	1605.33	51	0	0	0.788684	Cluster-11531.0	5639533394	0.377401
11419	2.67476	8.78e-05	0.373865	91	6	Cluster-11555.0	1700.71	91	0	0	0.813915	Cluster-11555.0	23522195564	0.333343
178574	3.58462	9e-08	0.27897	2	8	Cluster-11576.0	1152.5	2	0	0	0.712821	Cluster-11576.0	1286656	0.616105
14283	3.07934	1.92e-05	0.324745	37	7	Cluster-11586.0	1390.65	37	0	0	0.768962	Cluster-11586.0	2803748304	0.381143
3233	3.94113	1e-07	0.253734	2	8	Cluster-11608.0	258.5	2	0	0	0.673208	Cluster-11608.0	2438304	0.512948
17043	3.11723	9.25e-06	0.320798	12	7	Cluster-11620.0	1242.58	12	0	0	0.764752	Cluster-11620.0	773537668	0.351325
12250	3.578	3.91e-06	0.279485	30	6	Cluster-11621.0	1022.1	30	0	0	0.713555	Cluster-11621.0	844735464	0.489736
13528	2.97661	1.55e-05	0.335953	34	6	Cluster-11633.0	1824.24	34	0	0	0.780377	Cluster-11633.0	1548958096	0.457295
6572	4.72943	0	0.211442	1	8	Cluster-11650.0	19	1	0	0	0.585618	Cluster-11650.0	0	0
8938	2.91202	0.000163	0.343405	61	6	Cluster-11659.0	1569.16	61	0	0	0.787554	Cluster-11659.0	46855333354	0.375338
1171	3.11901	2.85e-05	0.320615	51	6	Cluster-11661.0	1093.98	51	0	0	0.764555	Cluster-11661.0	8253671100	0.311835
19944	2.67349	9e-05	0.374043	91	6	Cluster-1168.0	1852.59	91	0	0	0.814057	Cluster-1168.0	75783453800	0.364846
13856	2.94711	2.87e-05	0.339316	55	6	Cluster-11716.0	1736.62	55	0	0	0.783655	Cluster-11716.0	12676327244	0.426547
7269	3.22047	7.77e-06	0.310514	11	7	Cluster-11728.0	1292.91	11	0	0	0.753281	Cluster-11728.0	235021052	0.403595
13677	3.09332	7.57e-06	0.323277	14	6	Cluster-11737.0	1488.14	14	0	0	0.767408	Cluster-11737.0	375688688	0.41344
22603	3.12689	2.66e-05	0.319806	26	6	Cluster-11740.0	1534.65	26	0	0	0.763679	Cluster-11740.0	4725394322	0.444795
3305	2.96058	4.33e-05	0.337771	60	6	Cluster-11745.0	1552.57	60	0	0	0.782157	Cluster-11745.0	16330117278	0.386731
505	2.76834	9.44e-05	0.361227	90	6	Cluster-11759.0	1500.86	90	0	0	0.803518	Cluster-11759.0	67517852652	0.316358
8930	2.94024	3.43e-05	0.340108	56	6	Cluster-11763.0	1642.36	56	0	0	0.784418	Cluster-11763.0	13909308410	0.40082
33009	3.61589	1.54e-06	0.276557	4	7	Cluster-11765.0	576	4	0	0	0.709345	Cluster-11765.0	61954344	0.323034
4300	3.75118	1.7e-07	0.266583	5	7	Cluster-11772.0	665.8	5	0	0	0.694314	Cluster-11772.0	18160336	0.454409
356142	5.45925	0	0.183175	1	8	Cluster-11786.0	42	1	0	0	0.504528	Cluster-11786.0	0	0
2956	2.7068	0.000174	0.36944	92	6	Cluster-11813.0	1687.61	92	0	0	0.810355	Cluster-11813.0	71725038132	0.341212
8624	3.09409	7.85e-06	0.323197	36	6	Cluster-11816.0	1614.36	36	0	0	0.767324	Cluster-11816.0	4034450078	0.457043
17860	2.7569	7.27e-05	0.362727	51	6	Cluster-11817.0	1835.33	51	0	0	0.804789	Cluster-11817.0	12922638582	0.380252
20642	3.11926	4.98e-05	0.320589	45	8	Cluster-11821.0	1333.82	45	0	0	0.764526	Cluster-11821.0	25122838998	0.383877
11327	2.6206	0.000183	0.381592	104	6	Cluster-11838.0	1755.02	104	0	0	0.819934	Cluster-11838.0	33268809056	0.330448
81555	3.7438	3.05e-05	0.267108	4	8	Cluster-11843.0	483.5	4	0	0	0.695133	Cluster-11843.0	137699726	0.321452
134834	3.8178	0	0.261931	1	8	Cluster-11844.0	1149	1	0	0	0.686911	Cluster-11844.0	0	0
34342	2.9466	8.41e-06	0.339374	28	6	Cluster-11852.0	1662.32	28	0	0	0.783711	Cluster-11852.0	1056146112	0.401285
26560	3.44959	1.51e-06	0.28989	6	7	Cluster-11857.0	799.5	6	0	0	0.727824	Cluster-11857.0	257490404	0.33921
4556	3.50757	3.11e-06	0.285098	7	7	Cluster-11863.0	722.714	7	0	0	0.721382	Cluster-11863.0	52091194	0.32205
323108	4.29434	0	0.232865	1	8	Cluster-1187.0	59	1	0	0	0.633962	Cluster-1187.0	0	0
103094	3.62454	7e-08	0.275897	2	8	Cluster-11889.0	1024.5	2	0	0	0.708385	Cluster-11889.0	433302	0.603479
1273	2.9377	0.000163	0.340403	87	6	Cluster-11908.0	1206.87	87	0	0	0.7847	Cluster-11908.0	93791951862	0.293543
11616	2.64323	0.0001	0.378325	91	6	Cluster-11928.0	1777.35	91	0	0	0.817419	Cluster-11928.0	25261795386	0.340362
24753	3.55944	1.38e-06	0.280943	4	8	Cluster-1193.0	751.5	4	0	0	0.715618	Cluster-1193.0	209169460	0.385663
18184	2.78106	9.99e-05	0.359576	84	6	Cluster-11932.0	1668.98	84	0	0	0.802105	Cluster-11932.0	98911846870	0.359091
184860	4.12524	0	0.24241	1	8	Cluster-11945.0	251	1	0	0	0.652751	Cluster-11945.0	0	0
27258	3.4328	1.9e-06	0.291307	22	8	Cluster-11947.0	1110.68	22	0	0	0.729688	Cluster-11947.0	839154602	0.45779
19466	2.71341	3.99e-05	0.368539	71	6	Cluster-11961.0	1856.18	71	0	0	0.809621	Cluster-11961.0	10240950968	0.371631
6891	2.66179	6.6e-05	0.375687	76	6	Cluster-11977.0	1981.21	76	0	0	0.815356	Cluster-11977.0	19575870484	0.381985
139517	3.8979	7e-07	0.256548	6	8	Cluster-11989.0	215.833	6	0	0	0.678011	Cluster-11989.0	4572304	0.248362
18959	2.80318	3e-05	0.356738	69	6	Cluster-11996.0	1821.55	69	0	0	0.799647	Cluster-11996.0	20280689018	0.396375
13784	2.97305	1.09e-05	0.336355	19	8	Cluster-1200.0	1650.63	19	0	0	0.780773	Cluster-1200.0	1127790428	0.406013
90050	4.40572	0	0.226978	1	8	Cluster-1201.0	76	1	0	0	0.621586	Cluster-1201.0	0	0
3726	3.90782	9e-08	0.255897	4	7	Cluster-12011.0	496.75	4	0	0	0.676909	Cluster-12011.0	5276098	0.478986
24829	3.34965	6.28e-06	0.298539	12	8	Cluster-12020.0	1358.5	12	0	0	0.738928	Cluster-12020.0	1351231364	0.502592
64264	3.99097	8.5e-07	0.250565	3	8	Cluster-12028.0	255.667	3	0	0	0.66767	Cluster-12028.0	10338778	0.454762
17720	3.13528	3.38e-06	0.31895	16	6	Cluster-12036.0	1138.81	16	0	0	0.762746	Cluster-12036.0	277517976	0.333572
5341	3.22556	6.5e-07	0.310024	5	6	Cluster-12041.0	1532.2	5	0	0	0.752716	Cluster-12041.0	23579008	0.49314
14215	3.52486	2.43e-05	0.283699	38	8	Cluster-12043.0	913.105	38	0	0	0.71946	Cluster-12043.0	15054152594	0.426816
9253	3.75474	3.74e-05	0.26633	3	7	Cluster-12050.0	484	3	0	0	0.693918	Cluster-12050.0	1379715700	0.410714
2669	3.18462	3.36e-05	0.31401	54	6	Cluster-12068.0	1000.83	54	0	0	0.757265	Cluster-12068.0	14673887868	0.305853
61026	2.96516	4.9e-06	0.33725	24	6	Cluster-12105.0	1960.08	24	0	0	0.781649	Cluster-12105.0	736174718	0.481347
4406	3.11138	4.17e-05	0.321401	62	6	Cluster-12120.0	1198.34	62	0	0	0.765402	Cluster-12120.0	14830456366	0.338806
437	2.9822	7.22e-05	0.335323	65	6	Cluster-12154.0	1232.86	65	0	0	0.779756	Cluster-12154.0	26118301402	0.311233
79096	3.66497	0.000182	0.272853	5	7	Cluster-12194.0	575	5	0	0	0.703892	Cluster-12194.0	30676448420	0.316952
87614	3.73236	0	0.267927	1	8	Cluster-1220.0	1368	1	0	0	0.696405	Cluster-1220.0	0	0
8514	2.93363	1.35e-05	0.340875	31	6	Cluster-12215.0	1531.32	31	0	0	0.785152	Cluster-12215.0	2149826828	0.365668
8301	3.54342	6.92e-05	0.282213	42	8	Cluster-12225.0	767.69	42	0	0	0.717398	Cluster-12225.0	37519636086	0.365787
6512	2.64654	9.78e-05	0.377853	83	6	Cluster-12233.0	1843.9	83	0	0	0.817052	Cluster-12233.0	29102930056	0.354677
79828	3.92638	0	0.254687	1	8	Cluster-12237.0	856	1	0	0	0.674846	Cluster-12237.0	0	0
73398	3.58029	3.63e-06	0.279307	5	8	Cluster-12239.0	1109.8	5	0	0	0.713301	Cluster-12239.0	1121857690	0.566003
6655	2.92422	1.68e-05	0.341971	24	6	Cluster-12243.0	1675.62	24	0	0	0.786198	Cluster-12243.0	1097799474	0.394215
2245	3.40076	4.94e-05	0.294052	46	6	Cluster-12254.0	967.783	46	0	0	0.733249	Cluster-12254.0	34643617466	0.379279
81545	3.60648	3.3e-07	0.277278	2	8	Cluster-12269.0	1072.5	2	0	0	0.710391	Cluster-12269.0	8632112	0.612636
21553	2.84234	5.72e-05	0.351823	79	6	Cluster-12289.0	1624.18	79	0	0	0.795296	Cluster-12289.0	46131619476	0.368904
13997	3.05238	4.54e-06	0.327613	14	6	Cluster-12291.0	1786.64	14	0	0	0.771957	Cluster-12291.0	187206110	0.475664
19308	2.96643	6.63e-05	0.337105	53	6	Cluster-123.0	1619.72	53	0	0	0.781507	Cluster-123.0	19062743644	0.404073
15030	3.10197	3e-05	0.322376	48	7	Cluster-12301.1	1217.83	48	0	0	0.766448	Cluster-12301.1	8929109130	0.341807
38541	3.49638	1.31e-05	0.28601	9	8	Cluster-12302.0	1061.11	9	0	0	0.722625	Cluster-12302.0	1988288016	0.463538
5070	2.69663	0.000294	0.370833	68	6	Cluster-12303.0	1787.4	68	0	0	0.811485	Cluster-12303.0	16646821998	0.353532
24744	4.53439	2e-08	0.220537	2	8	Cluster-12327.0	104.5	2	0	0	0.60729	Cluster-12327.0	5750	0.71875
23014	3.36771	6.25e-06	0.296938	8	8	Cluster-12330.0	840.75	8	0	0	0.736922	Cluster-12330.0	80538356	0.321497
3088	3.71278	1.7e-07	0.26934	3	8	Cluster-12337.0	547	3	0	0	0.69858	Cluster-12337.0	5432442	0.409602
8634	2.96364	5.11e-05	0.337423	68	6	Cluster-12371.0	1512.68	68	0	0	0.781818	Cluster-12371.0	46461984280	0.381448
46298	3.63242	1.1e-07	0.275298	2	8	Cluster-12393.0	858	2	0	0	0.707509	Cluster-12393.0	18322676	0.515334
3864	3.69676	2.23e-06	0.270507	18	7	Cluster-12397.0	927.222	18	0	0	0.70036	Cluster-12397.0	64597176	0.516577
4083	3.21691	1.49e-05	0.310857	18	7	Cluster-12402.0	1023	18	0	0	0.753677	Cluster-12402.0	1452307384	0.320276
4288	3.55944	2.05e-05	0.280943	27	6	Cluster-12420.0	916.926	27	0	0	0.715618	Cluster-12420.0	13588424610	0.439082
8977	3.2047	3.01e-06	0.312041	21	6	Cluster-12456.1	1469.86	21	0	0	0.755033	Cluster-12456.1	870939862	0.460168
2387	2.76681	0.000107	0.361426	84	6	Cluster-12463.0	1500.08	84	0	0	0.803687	Cluster-12463.0	59159086624	0.31401
28125	3.88595	3.94e-06	0.257337	9	7	Cluster-12484.0	561.111	9	0	0	0.679339	Cluster-12484.0	1465465204	0.434195
3892	3.4267	3.58e-05	0.291826	45	6	Cluster-12493.0	946.911	45	0	0	0.730367	Cluster-12493.0	22034082474	0.394952
2759	3.31786	4.61e-06	0.301399	10	7	Cluster-12502.0	972.2	10	0	0	0.74246	Cluster-12502.0	99485296	0.34318
3237	2.63509	0.000115	0.379493	94	6	Cluster-12504.0	1900.47	94	0	0	0.818323	Cluster-12504.0	56795008826	0.362771
13955	2.82022	9.43e-05	0.354583	83	6	Cluster-12507.0	1647.86	83	0	0	0.797754	Cluster-12507.0	59891968854	0.36711
4511	3.92587	1.3e-07	0.25472	3	8	Cluster-12515.0	456	3	0	0	0.674903	Cluster-12515.0	3407894	0.42603
293546	4.94609	0	0.20218	1	8	Cluster-12516.0	168	1	0	0	0.561546	Cluster-12516.0	0	0
741	3.42645	2.56e-06	0.291848	9	7	Cluster-12533.0	731.778	9	0	0	0.730395	Cluster-12533.0	184555922	0.309652
46015	3.33795	1.24e-05	0.299585	40	6	Cluster-12541.0	1012.65	40	0	0	0.740227	Cluster-12541.0	5217330818	0.366407
82164	4.18271	0	0.23908	1	8	Cluster-12550.0	261	1	0	0	0.646366	Cluster-12550.0	0	0
46244	4.31977	0	0.231494	1	8	Cluster-12566.0	125	1	0	0	0.631137	Cluster-12566.0	0	0
59344	3.70032	9.19e-06	0.270247	3	8	Cluster-12602.0	588.667	3	0	0	0.699965	Cluster-12602.0	401910058	0.41182
2501	3.09154	9.78e-05	0.323463	71	6	Cluster-12604.0	993.676	71	0	0	0.767606	Cluster-12604.0	35291615102	0.277672
13946	3.25149	2.45e-06	0.307551	11	7	Cluster-1264.0	1613.45	11	0	0	0.749834	Cluster-1264.0	70530854	0.536591
30377	4.99441	3.3e-07	0.200224	2	8	Cluster-12645.0	115.5	2	0	0	0.556177	Cluster-12645.0	683260	0.654286
120393	4.19822	3e-08	0.238196	2	8	Cluster-12655.0	410.5	2	0	0	0.644642	Cluster-12655.0	112928	0.564828
14023	3.26904	1.31e-05	0.3059	40	6	Cluster-12659.0	1108.38	40	0	0	0.747884	Cluster-12659.0	5248791836	0.372102
59726	3.60979	1.66e-06	0.277024	6	7	Cluster-12663.0	652.333	6	0	0	0.710023	Cluster-12663.0	30568072	0.371766
6790	2.59085	0.000182	0.385974	109	6	Cluster-12678.0	1827.47	109	0	0	0.823239	Cluster-12678.0	117063000000	0.339114
22261	2.89447	2.01e-05	0.345486	45	6	Cluster-1270.0	1769.11	45	0	0	0.789503	Cluster-1270.0	9264683452	0.413207
258608	5.70846	0	0.175179	1	8	Cluster-12704.0	69	1	0	0	0.476838	Cluster-12704.0	0	0
2797	2.88455	0.000174	0.346674	105	6	Cluster-12722.0	1263.02	105	0	0	0.790605	Cluster-12722.0	152064000000	0.294314
13587	3.30922	1.16e-06	0.302186	7	7	Cluster-12734.0	1520.57	7	0	0	0.74342	Cluster-12734.0	27718242	0.538664
20291	2.82708	5.32e-05	0.353722	65	6	Cluster-12735.0	1762.12	65	0	0	0.796991	Cluster-12735.0	19484615612	0.39006
7887	3.16147	0.000284	0.316308	8	8	Cluster-12740.0	1088.25	8	0	0	0.759836	Cluster-12740.0	7626082132	0.323586
1965	2.51507	0.000356	0.397604	130	6	Cluster-12747.0	1654.08	130	0	0	0.831659	Cluster-12747.0	129678000000	0.291241
64343	4.22111	1.99e-06	0.236905	3	8	Cluster-1275.1	117	3	0	0	0.642099	Cluster-1275.1	479528	0.428044
78939	3.80153	3.3e-07	0.263052	6	8	Cluster-12758.0	675.333	6	0	0	0.688719	Cluster-12758.0	18624130	0.442186
32997	3.38856	5.81e-06	0.295111	11	7	Cluster-12762.0	782.455	11	0	0	0.734605	Cluster-12762.0	444971594	0.299064
9685	3.32015	1.81e-06	0.301191	9	7	Cluster-12813.0	1077.89	9	0	0	0.742205	Cluster-12813.0	191837820	0.388068
16297	3.27336	2.54e-06	0.305496	13	7	Cluster-12815.0	955.923	13	0	0	0.747404	Cluster-12815.0	376827092	0.315677
79377	3.88137	1.63e-06	0.257641	7	8	Cluster-12830.0	219.571	7	0	0	0.679847	Cluster-12830.0	22368702	0.248942
18419	2.69612	0.000143	0.370903	97	6	Cluster-12846.0	1708.15	97	0	0	0.811542	Cluster-12846.0	133425000000	0.345508
13504	2.71494	0.000121	0.368332	98	6	Cluster-1286.0	1705.69	98	0	0	0.809451	Cluster-1286.0	92409784766	0.347542
7494	2.66815	0.000251	0.374792	56	6	Cluster-12860.0	1904.23	56	0	0	0.81465	Cluster-12860.0	30457935658	0.366147
16583	2.89498	1.13e-05	0.345426	33	6	Cluster-12868.0	1556.91	33	0	0	0.789447	Cluster-12868.0	2668724828	0.360331
9191	4.04844	2.53e-06	0.247009	2	8	Cluster-12870.0	449	2	0	0	0.661284	Cluster-12870.0	9072620	0.61708
4157	3.18919	2.37e-05	0.313559	43	6	Cluster-12880.0	1122.02	43	0	0	0.756756	Cluster-12880.0	4157820092	0.342506
2623	2.58195	0.000128	0.387305	89	6	Cluster-12888.0	1829.7	89	0	0	0.824228	Cluster-12888.0	36129975292	0.333704
32497	3.49053	2.7e-07	0.28649	8	8	Cluster-12920.0	968.5	8	0	0	0.723275	Cluster-12920.0	3751726	0.439773
12457	2.90362	3.81e-05	0.344397	40	7	Cluster-12929.0	1518.08	40	0	0	0.788486	Cluster-12929.0	20083746278	0.350526
3791	3.15868	2.81e-05	0.316588	48	6	Cluster-12932.0	1131.56	48	0	0	0.760147	Cluster-12932.0	8690522422	0.333696
14883	3.09332	3.67e-05	0.323277	51	6	Cluster-12934.0	1211.88	51	0	0	0.767408	Cluster-12934.0	15582822574	0.335424
2685	2.50057	0.000697	0.399908	106	6	Cluster-12951.0	1750.08	106	0	0	0.83327	Cluster-12951.0	66586313268	0.303133
30362	4.4075	3.8e-07	0.226886	2	8	Cluster-12957.0	188	2	0	0	0.621389	Cluster-12957.0	24238690	0.566667
4970	2.86751	2.94e-05	0.348734	24	6	Cluster-13011.0	1745.88	24	0	0	0.792498	Cluster-13011.0	4356795314	0.394055
5535	2.63865	0.000118	0.378981	81	6	Cluster-13013.0	1847.16	81	0	0	0.817928	Cluster-13013.0	41423628790	0.351985
16226	3.0267	1.37e-05	0.330393	25	7	Cluster-13028.0	1397.48	25	0	0	0.774811	Cluster-13028.0	1809567448	0.36197
1419	2.89599	3.4e-05	0.345304	48	6	Cluster-13031.0	1426.27	48	0	0	0.789334	Cluster-13031.0	7999360230	0.330996
16743	5.46052	2.35e-06	0.183133	7	8	Cluster-13033.0	59	7	0	0	0.504387	Cluster-13033.0	6895068	0.483333
4250	3.42873	4.12e-05	0.291653	48	6	Cluster-13039.0	901.458	48	0	0	0.730141	Cluster-13039.0	25053841176	0.377709
33213	4.42022	2.3e-07	0.226233	2	8	Cluster-13042.0	167	2	0	0	0.619976	Cluster-13042.0	8531176	0.538961
218794	4.00394	0	0.249754	1	8	Cluster-1306.0	428	1	0	0	0.666229	Cluster-1306.0	0	0
64330	3.67667	9.19e-06	0.271985	7	7	Cluster-13073.0	299.714	7	0	0	0.702592	Cluster-13073.0	192942734	0.207009
12135	3.9363	1.3e-07	0.254046	4	8	Cluster-13077.0	615.5	4	0	0	0.673744	Cluster-13077.0	682018	0.553105
18647	2.7691	9.32e-05	0.361128	91	6	Cluster-13082.0	1687.85	91	0	0	0.803433	Cluster-13082.0	101987000000	0.361441
8820	2.53236	0.000423	0.394889	131	6	Cluster-13085.1	1727.13	131	0	0	0.829738	Cluster-13085.1	162655000000	0.309842
1517	2.62695	8.92e-05	0.380669	83	6	Cluster-13119.0	1813.39	83	0	0	0.819227	Cluster-13119.0	20598422086	0.341573
22883	3.15842	1.64e-05	0.316614	22	7	Cluster-13140.0	994.909	22	0	0	0.760175	Cluster-13140.0	2390610760	0.289769
20727	2.96135	8.33e-05	0.337684	68	6	Cluster-13142.0	1540.41	68	0	0	0.782072	Cluster-13142.0	90073570490	0.387371
24773	3.7232	8.6e-07	0.268586	4	8	Cluster-13148.0	682	4	0	0	0.697422	Cluster-13148.0	39422384	0.423771
20858	2.99847	5.12e-05	0.333503	67	6	Cluster-13157.0	1534.15	67	0	0	0.777947	Cluster-13157.0	53970579250	0.398428
37563	3.60928	1.4e-07	0.277063	3	8	Cluster-13192.0	934.333	3	0	0	0.71008	Cluster-13192.0	12299364	0.491228
92147	3.48315	4.7e-07	0.287096	4	8	Cluster-13193.0	1092.75	4	0	0	0.724094	Cluster-13193.0	20731538	0.483289
10255	2.77928	2.26e-05	0.359806	55	6	Cluster-13195.0	1683.84	55	0	0	0.802303	Cluster-13195.0	9077907718	0.355104
12503	3.9124	2.5e-07	0.255598	4	7	Cluster-13209.0	636.25	4	0	0	0.6764	Cluster-13209.0	2626340	0.580137
12469	3.52511	7.7e-07	0.283679	7	7	Cluster-13217.0	758.286	7	0	0	0.719432	Cluster-13217.0	33507260	0.368151
6493	2.71265	4.81e-05	0.368643	46	6	Cluster-13223.0	1895.7	46	0	0	0.809705	Cluster-13223.0	8463547920	0.376754
1493	2.72206	0.00024	0.367369	107	6	Cluster-13226.0	1439.86	107	0	0	0.80866	Cluster-13226.0	155251000000	0.294125
82124	4.18271	0	0.23908	1	8	Cluster-13228.0	261	1	0	0	0.646366	Cluster-13228.0	0	0
194851	4.54456	6.43e-05	0.220043	12	8	Cluster-1323.0	72.5833	12	0	0	0.606159	Cluster-1323.0	2675877006	0.252054
219008	4.00394	0	0.249754	1	8	Cluster-13231.0	428	1	0	0	0.666229	Cluster-13231.0	0	0
24454	4.31926	0.00034	0.231521	9	7	Cluster-13242.0	197.667	9	0	0	0.631193	Cluster-13242.0	79838976368	0.294853
212776	4.33808	0	0.230517	1	8	Cluster-13251.0	103	1	0	0	0.629102	Cluster-13251.0	0	0
2089	3.0918	2.9e-05	0.323436	41	7	Cluster-13257.0	1150.76	41	0	0	0.767578	Cluster-13257.0	5648081304	0.320088
8597	2.60305	0.000254	0.384165	117	6	Cluster-13291.0	1734.94	117	0	0	0.821883	Cluster-13291.0	84480421866	0.325623
96402	3.92104	2.1e-07	0.255034	2	8	Cluster-13292.0	378	2	0	0	0.67544	Cluster-13292.0	122016	0.561848
32941	4.20178	0	0.237994	1	8	Cluster-13305.0	163	1	0	0	0.644247	Cluster-13305.0	0	0
18304	2.86828	1.84e-05	0.348641	30	6	Cluster-13312.0	1900.3	30	0	0	0.792414	Cluster-13312.0	6158934574	0.4299
20580	3.18334	4.08e-05	0.314135	40	6	Cluster-13324.0	1198.17	40	0	0	0.757406	Cluster-13324.0	26139107016	0.376115
61427	3.14545	2.1e-06	0.317919	9	8	Cluster-1334.0	1382.44	9	0	0	0.761616	Cluster-1334.0	191840452	0.404641
115813	3.815	6e-07	0.262123	5	8	Cluster-13342.0	675.6	5	0	0	0.687222	Cluster-13342.0	16712124	0.465884
115667	4.23509	0	0.236122	2	8	Cluster-13343.0	638	2	0	0	0.640545	Cluster-13343.0	4324	0.878621
24797	4.58576	0	0.218066	1	8	Cluster-13344.0	93	1	0	0	0.601582	Cluster-13344.0	0	0
24881	4.98779	0.000113	0.200489	11	8	Cluster-13346.0	57.6364	11	0	0	0.556912	Cluster-13346.0	1346559066	0.325496
7982	2.79021	2.97e-05	0.358396	40	8	Cluster-13352.0	1860.55	40	0	0	0.801088	Cluster-13352.0	5491806092	0.391237
6913	2.84921	3.16e-05	0.350975	36	6	Cluster-13357.0	1895.53	36	0	0	0.794533	Cluster-13357.0	3907572564	0.4197
3981	3.65429	1.29e-06	0.273651	9	7	Cluster-13364.0	683.556	9	0	0	0.705079	Cluster-13364.0	22741368	0.376271
115551	4.15118	8e-08	0.240896	3	8	Cluster-13381.0	506	3	0	0	0.649869	Cluster-13381.0	211916	0.597633
174049	3.91011	5.7e-07	0.255747	2	8	Cluster-13390.0	512.5	2	0	0	0.676655	Cluster-13390.0	3716960	0.507944
72047	3.33999	6.3e-07	0.299402	4	8	Cluster-13405.0	1533.75	4	0	0	0.740001	Cluster-13405.0	23077532	0.553539
815	2.63662	0.000327	0.379274	120	6	Cluster-13420.0	1455.13	120	0	0	0.818154	Cluster-13420.0	175946000000	0.279802
65186	4.5616	0	0.219221	1	8	Cluster-13429.0	116	1	0	0	0.604266	Cluster-13429.0	0	0
1391	2.84463	0.000138	0.35154	88	6	Cluster-13435.0	1361.78	88	0	0	0.795041	Cluster-13435.0	81891391728	0.305794
16873	2.80191	3.64e-05	0.3569	60	6	Cluster-13444.1	1875.32	60	0	0	0.799788	Cluster-13444.1	11286719108	0.404209
13116	3.6843	2e-07	0.271422	2	8	Cluster-13445.0	964	2	0	0	0.701745	Cluster-13445.0	3551938	0.672017
231029	5.9096	0	0.169216	1	8	Cluster-13459.0	38	1	0	0	0.454489	Cluster-13459.0	0	0
82035	4.18271	0	0.23908	1	8	Cluster-13462.0	261	1	0	0	0.646366	Cluster-13462.0	0	0
135031	5.64514	2.73e-06	0.177144	5	8	Cluster-13467.0	35.6	5	0	0	0.483874	Cluster-13467.0	62409986	0.38022
15139	3.33821	1.82e-05	0.299562	50	6	Cluster-13494.0	982.3	50	0	0	0.740199	Cluster-13494.0	5832204236	0.356577
16103	3.31608	1.12e-06	0.301561	7	8	Cluster-13499.0	1090	7	0	0	0.742657	Cluster-13499.0	79163564	0.392432
13510	2.85633	5.06e-05	0.3501	65	6	Cluster-13513.0	1733.78	65	0	0	0.793742	Cluster-13513.0	27194639478	0.394263
7432	3.04857	7.78e-06	0.328023	19	7	Cluster-13519.0	1547.89	19	0	0	0.772381	Cluster-13519.0	1270286414	0.409991
96716	3.96809	0	0.252011	1	8	Cluster-13524.0	554	1	0	0	0.670213	Cluster-13524.0	0	0
7312	3.26904	7.04e-06	0.3059	14	7	Cluster-13532.0	1032.43	14	0	0	0.747884	Cluster-13532.0	528245586	0.34381
32989	4.20178	0	0.237994	1	8	Cluster-13535.0	163	1	0	0	0.644247	Cluster-13535.0	0	0
14107	3.24158	2.66e-05	0.308492	39	6	Cluster-13546.0	1098.56	39	0	0	0.750936	Cluster-13546.0	6112367938	0.356121
21939	3.07502	8.4e-05	0.325202	58	6	Cluster-13559.0	1290.67	58	0	0	0.769443	Cluster-13559.0	41593206052	0.357646
1389	3.25505	2.62e-05	0.307215	18	7	Cluster-13560.0	754.778	18	0	0	0.749438	Cluster-13560.0	874116952	0.251847
12930	2.9377	9.47e-06	0.340403	18	8	Cluster-13569.0	1487.06	18	0	0	0.7847	Cluster-13569.0	478414014	0.353991
52532	3.34151	1.64e-06	0.299266	5	8	Cluster-13576.0	1529	5	0	0	0.739832	Cluster-13576.0	17170858	0.548851
24811	4.53439	2e-08	0.220537	2	8	Cluster-13594.0	104.5	2	0	0	0.60729	Cluster-13594.0	5750	0.71875
9043	2.83293	0.000156	0.352991	82	6	Cluster-13617.0	1568.32	82	0	0	0.796341	Cluster-13617.0	147532000000	0.354677
134578	3.77686	1.2e-07	0.26477	2	7	Cluster-13627.0	640.5	2	0	0	0.69146	Cluster-13627.0	10779660	0.531146
3314	2.72181	0.000136	0.367403	76	6	Cluster-13655.0	1899.51	76	0	0	0.808688	Cluster-13655.0	27788803110	0.384704
24832	4.53439	2e-08	0.220537	2	8	Cluster-13663.0	104.5	2	0	0	0.60729	Cluster-13663.0	5750	0.71875
33025	4.05048	1.6e-07	0.246885	2	8	Cluster-13682.0	182.5	2	0	0	0.661058	Cluster-13682.0	220648	0.570755
171694	4.48074	0	0.223178	1	8	Cluster-13694.1	36	1	0	0	0.613251	Cluster-13694.1	0	0
120171	4.20381	0	0.237879	1	8	Cluster-13697.0	705	1	0	0	0.644021	Cluster-13697.0	0	0
13891	3.32727	1.54e-06	0.300546	8	7	Cluster-137.0	1459.38	8	0	0	0.741414	Cluster-137.0	37276060	0.52687
7877	3.11596	1.06e-05	0.320929	12	6	Cluster-13771.0	1570.25	12	0	0	0.764894	Cluster-13771.0	658012324	0.446698
1929	3.04374	4.26e-05	0.328543	56	6	Cluster-13772.0	1252.89	56	0	0	0.772918	Cluster-13772.0	18901119352	0.331627
27018	3.58563	2.36e-05	0.278891	23	7	Cluster-13783.0	851.87	23	0	0	0.712707	Cluster-13783.0	11718548490	0.433233
90018	3.82238	4.7e-07	0.261617	5	8	Cluster-13787.0	405.4	5	0	0	0.686402	Cluster-13787.0	6135018	0.342422
6039	3.53376	1.26e-05	0.282985	4	8	Cluster-13818.0	746.25	4	0	0	0.718471	Cluster-13818.0	608249004	0.37563
202232	5.14393	2.78e-06	0.194404	7	8	Cluster-13822.3	74.2857	7	0	0	0.539563	Cluster-13822.3	67900156	0.436224
22224	3.26039	1.1e-05	0.306711	22	8	Cluster-13826.0	1360.91	22	0	0	0.748845	Cluster-13826.0	1562156206	0.451797
149493	3.71125	6.9e-07	0.269451	4	7	Cluster-13840.1	497.75	4	0	0	0.69875	Cluster-13840.1	46964376	0.346167
7634	3.09307	4.46e-06	0.323303	10	8	Cluster-1387.0	1392.6	10	0	0	0.767437	Cluster-1387.0	167383226	0.38389
4066	3.45696	1.64e-05	0.289271	30	6	Cluster-13872.0	1056	30	0	0	0.727004	Cluster-13872.0	393630702	0.447223
755	2.93694	0.000175	0.340491	91	6	Cluster-13876.0	1178.11	91	0	0	0.784785	Cluster-13876.0	113169000000	0.285498
234930	3.87425	0	0.258114	1	8	Cluster-13880.0	1046	1	0	0	0.680639	Cluster-13880.0	0	0
301	2.80928	0.00013	0.355963	95	6	Cluster-13890.0	1475.98	95	0	0	0.798969	Cluster-13890.0	93126145606	0.322682
37147	3.55537	2.2e-07	0.281265	4	8	Cluster-139.0	1025	4	0	0	0.71607	Cluster-139.0	14246466	0.497087
1799	2.86701	7.69e-05	0.348796	35	6	Cluster-13901.0	1429.06	35	0	0	0.792555	Cluster-13901.0	4752459992	0.320336
4408	3.77686	1.03e-06	0.26477	8	7	Cluster-13915.0	742.75	8	0	0	0.69146	Cluster-13915.0	8189724	0.480719
21893	3.26573	2.08e-06	0.30621	18	6	Cluster-13920.0	1399.11	18	0	0	0.748252	Cluster-13920.0	1068108238	0.47122
36853	3.94367	3.66e-05	0.253571	15	8	Cluster-13930.0	500.333	15	0	0	0.672925	Cluster-13930.0	15180357510	0.374313
32936	3.9869	3.9e-07	0.250821	3	8	Cluster-13933.0	328	3	0	0	0.668122	Cluster-13933.0	3627372	0.405204
270183	3.91367	6.8e-07	0.255515	3	8	Cluster-1394.0	337	3	0	0	0.676259	Cluster-1394.0	4132352	0.442688
11989	3.53605	2.48e-06	0.282802	11	7	Cluster-13983.0	934.545	11	0	0	0.718217	Cluster-13983.0	195178692	0.430007
14422	3.3644	5.55e-05	0.29723	49	6	Cluster-13985.0	926.306	49	0	0	0.737289	Cluster-13985.0	32421734540	0.357123
8482	2.72206	9.35e-05	0.367369	84	6	Cluster-1400.1	1729.95	84	0	0	0.80866	Cluster-1400.1	44178223202	0.351914
2749	3.30744	2.42e-06	0.302349	10	7	Cluster-14011.0	1032.9	10	0	0	0.743618	Cluster-14011.0	75915478	0.358922
2325	3.36872	6.4e-05	0.296848	53	6	Cluster-14016.0	883.038	53	0	0	0.736809	Cluster-14016.0	35513431764	0.339506
2327	3.18309	0.000148	0.31416	70	6	Cluster-14016.1	960.914	70	0	0	0.757434	Cluster-14016.1	73259566024	0.297187
32964	3.75652	2.6e-07	0.266204	3	8	Cluster-14041.0	509	3	0	0	0.69372	Cluster-14041.0	2440804	0.382818
24479	4.41106	0.000101	0.226703	11	6	Cluster-14045.0	129.545	11	0	0	0.620993	Cluster-14045.0	23833717402	0.247679
234804	3.87425	0	0.258114	1	8	Cluster-14059.0	1046	1	0	0	0.680639	Cluster-14059.0	0	0
14381	3.41373	3.9e-07	0.292935	10	7	Cluster-14064.0	1165.5	10	0	0	0.731808	Cluster-14064.0	34608338	0.467108
6630	2.50922	0.000305	0.398531	121	6	Cluster-14096.0	1738.94	121	0	0	0.832309	Cluster-14096.0	93310447072	0.304102
30010	3.01246	9.69e-06	0.331955	33	6	Cluster-1410.0	1772.18	33	0	0	0.776393	Cluster-1410.0	2572267274	0.460765
35081	4.03903	0	0.247584	1	8	Cluster-14113.0	640	1	0	0	0.66233	Cluster-14113.0	0	0
7435	3.47451	6.83e-05	0.287811	5	7	Cluster-14118.0	764	5	0	0	0.725055	Cluster-14118.0	3724948320	0.352751
3639	3.3049	2.35e-05	0.302581	51	6	Cluster-14124.0	1003	51	0	0	0.743901	Cluster-14124.0	8448979744	0.347675
12139	3.83509	1.4e-07	0.26075	4	8	Cluster-14128.0	819.5	4	0	0	0.68499	Cluster-14128.0	4217164	0.556046
322838	4.10337	2.5e-07	0.243702	2	8	Cluster-14145.0	172.5	2	0	0	0.655181	Cluster-14145.0	400758	0.529321
1209	3.19504	7.97e-06	0.312985	33	7	Cluster-14164.0	1283.15	33	0	0	0.756107	Cluster-14164.0	2056170184	0.388884
15551	3.37839	3.7e-07	0.295999	7	7	Cluster-14179.0	1306.57	7	0	0	0.735735	Cluster-14179.0	38139634	0.499836
19534	2.77444	3.89e-05	0.360433	64	6	Cluster-14190.0	1926.61	64	0	0	0.80284	Cluster-14190.0	19953772056	0.406247
32954	3.15893	5.58e-06	0.316563	9	8	Cluster-14196.0	1206.56	9	0	0	0.760119	Cluster-14196.0	516976788	0.357308
62788	3.53757	1e-08	0.28268	2	8	Cluster-142.0	1603	2	0	0	0.718048	Cluster-142.0	287238	0.778426
356114	5.45925	0	0.183175	1	8	Cluster-14200.0	42	1	0	0	0.504528	Cluster-14200.0	0	0
3596	3.17572	2.72e-05	0.31489	54	6	Cluster-14229.0	1152.94	54	0	0	0.758254	Cluster-14229.0	18448248720	0.349286
11379	2.58118	0.000206	0.387419	112	6	Cluster-1423.0	1823.29	112	0	0	0.824313	Cluster-1423.0	156742000000	0.337775
70061	3.80509	5.1e-07	0.262806	8	8	Cluster-14237.0	709	8	0	0	0.688324	Cluster-14237.0	26198026	0.460039
1463	2.90769	0.000127	0.343915	97	6	Cluster-14241.0	1331.77	97	0	0	0.788034	Cluster-14241.0	116994000000	0.316625
25388	3.37813	4.16e-06	0.296022	11	7	Cluster-14287.0	820	11	0	0	0.735763	Cluster-14287.0	165552118	0.311407
4126	3.25149	0.000146	0.307551	58	6	Cluster-14299.0	975.414	58	0	0	0.749834	Cluster-14299.0	65540418514	0.324156
1361	2.66052	0.000373	0.375866	125	6	Cluster-14307.0	1366.69	125	0	0	0.815498	Cluster-14307.0	257770000000	0.26731
2435	2.8164	0.000103	0.355063	99	6	Cluster-14311.0	1432.49	99	0	0	0.798178	Cluster-14311.0	92942501254	0.316073
3683	3.237	9.48e-05	0.308928	64	6	Cluster-14333.0	947.375	64	0	0	0.751445	Cluster-14333.0	51358445622	0.30988
3285	2.75003	8.93e-05	0.363632	88	6	Cluster-14341.0	1692.98	88	0	0	0.805552	Cluster-14341.0	74946679132	0.356807
2281	2.68239	8.52e-05	0.372802	69	6	Cluster-14348.0	1746.12	69	0	0	0.813068	Cluster-14348.0	20983483412	0.340378
28262	3.44399	2.4e-07	0.290361	3	7	Cluster-14351.0	1016	3	0	0	0.728445	Cluster-14351.0	5688578	0.438634
46199	3.48722	8e-08	0.286761	4	7	Cluster-14357.0	1374.75	4	0	0	0.723642	Cluster-14357.0	3362994	0.618806
21737	3.12206	3.44e-06	0.320301	17	7	Cluster-14368.0	1831.53	17	0	0	0.764216	Cluster-14368.0	298559674	0.523307
13870	3.27591	4.94e-06	0.305259	13	8	Cluster-14382.0	1260.46	13	0	0	0.747122	Cluster-14382.0	779831640	0.428972
8018	2.54812	0.000162	0.392445	100	6	Cluster-14403.0	1869.08	100	0	0	0.827986	Cluster-14403.0	47586304742	0.333765
2741	3.23242	4.04e-05	0.309366	60	6	Cluster-14411.0	990.867	60	0	0	0.751953	Cluster-14411.0	16840355718	0.319003
54392	3.46713	3.07e-06	0.288423	16	6	Cluster-14414.0	915.875	16	0	0	0.725874	Cluster-14414.0	540649650	0.393495
132991	3.36542	8.7e-07	0.29714	4	8	Cluster-1442.0	1125.5	4	0	0	0.737176	Cluster-1442.0	2871142	0.426593
37074	4.05124	3.2e-07	0.246838	4	8	Cluster-14420.0	259.75	4	0	0	0.660973	Cluster-14420.0	1193034	0.356405
12364	3.58512	3.41e-06	0.27893	27	6	Cluster-14447.0	1009.63	27	0	0	0.712764	Cluster-14447.0	772350232	0.489626
3918	3.20191	1.18e-05	0.312314	39	6	Cluster-14451.0	1161.95	39	0	0	0.755344	Cluster-14451.0	4206616036	0.360992
51921	3.81907	1.54e-06	0.261844	11	8	Cluster-14453.0	536.455	11	0	0	0.68677	Cluster-14453.0	67752294	0.369024
39002	3.73694	4.3e-07	0.267599	4	7	Cluster-14457.0	931	4	0	0	0.695896	Cluster-14457.0	149465560	0.565693
4570	3.64259	3.35e-06	0.27453	24	7	Cluster-14467.0	895.708	24	0	0	0.706378	Cluster-14467.0	468756504	0.47871
12207	4.06497	1e-08	0.246004	2	8	Cluster-14485.0	653	2	0	0	0.659448	Cluster-14485.0	43706	0.827411
38406	3.54876	3.9e-07	0.281789	10	8	Cluster-14487.0	1223.1	10	0	0	0.716804	Cluster-14487.0	46627536	0.571075
17974	3.12308	6.9e-07	0.320197	12	6	Cluster-14491.0	1809.17	12	0	0	0.764103	Cluster-14491.0	31641586	0.516619
20892	2.84514	9.94e-05	0.351477	81	6	Cluster-145.0	1601.04	81	0	0	0.794985	Cluster-145.0	113366000000	0.364473
123505	4.32206	3e-08	0.231371	3	8	Cluster-14503.0	334.333	3	0	0	0.630882	Cluster-14503.0	493730	0.628931
5271	3.05086	2.81e-05	0.327777	7	6	Cluster-14515.0	1449.57	7	0	0	0.772127	Cluster-14515.0	1821097608	0.382815
12121	3.45569	1.79e-05	0.289378	41	6	Cluster-14528.0	927.268	41	0	0	0.727146	Cluster-14528.0	1345108666	0.384344
64355	4.30146	4.1e-07	0.232479	2	8	Cluster-1453.0	80	2	0	0	0.633171	Cluster-1453.0	58840	0.564286
149522	4.15677	6e-08	0.240571	3	8	Cluster-14541.0	412	3	0	0	0.649248	Cluster-14541.0	631118	0.563786
1869	2.70731	5.66e-05	0.36937	59	6	Cluster-14549.0	1739.42	59	0	0	0.810299	Cluster-14549.0	8161154076	0.344994
258622	5.70846	0	0.175179	1	8	Cluster-1456.0	69	1	0	0	0.476838	Cluster-1456.0	0	0
86956	4.14533	0	0.241235	1	8	Cluster-14565.0	379	1	0	0	0.650519	Cluster-14565.0	0	0
11899	3.637	0.000562	0.274952	29	8	Cluster-14567.0	901.862	29	0	0	0.707	Cluster-14567.0	294478000000	0.469199
3044	2.67425	0.000122	0.373936	99	6	Cluster-14569.0	1781.8	99	0	0	0.813972	Cluster-14569.0	56146379408	0.350482
13518	3.17877	1.19e-05	0.314587	32	6	Cluster-14588.0	1506.84	32	0	0	0.757915	Cluster-14588.0	1848630936	0.459519
24635	4.14965	0	0.240984	1	8	Cluster-14592.0	193	1	0	0	0.650039	Cluster-14592.0	0	0
37082	4.17508	2.1e-07	0.239516	2	8	Cluster-14593.1	264	2	0	0	0.647213	Cluster-14593.1	153236	0.51068
37760	3.03535	9.1e-06	0.329452	24	7	Cluster-14624.0	1789	24	0	0	0.77385	Cluster-14624.0	564964566	0.472017
225583	4.83547	0	0.206805	1	8	Cluster-14639.0	58	1	0	0	0.573836	Cluster-14639.0	0	0
34204	2.93872	7.17e-06	0.340285	31	6	Cluster-1464.0	1980.84	31	0	0	0.784587	Cluster-1464.0	903835842	0.473532
4576	3.44882	7.75e-06	0.289954	34	6	Cluster-14650.0	1059.85	34	0	0	0.727908	Cluster-14650.0	847074714	0.442849
5433	3.01526	0.0001	0.331647	22	8	Cluster-14653.0	1260.59	22	0	0	0.776083	Cluster-14653.0	2573591064	0.322146
1039	3.20089	2.22e-05	0.312413	41	6	Cluster-14665.0	1083.88	41	0	0	0.755457	Cluster-14665.0	4356603586	0.336298
26107	3.45747	2.61e-06	0.289229	8	7	Cluster-14666.1	827.25	8	0	0	0.726948	Cluster-14666.1	85125586	0.352646
6174	2.75334	2.29e-05	0.363196	52	6	Cluster-14670.0	1823.6	52	0	0	0.805185	Cluster-14670.0	6764954122	0.376181
8464	2.99746	2.55e-05	0.333616	61	6	Cluster-14686.0	1597.59	61	0	0	0.77806	Cluster-14686.0	17287602956	0.411917
102566	3.62454	7e-08	0.275897	2	8	Cluster-14691.10	1024.5	2	0	0	0.708385	Cluster-14691.10	433302	0.603479
59721	3.91723	0	0.255283	1	8	Cluster-14691.10000	881	1	0	0	0.675864	Cluster-14691.10000	0	0
82450	3.45213	1e-08	0.289676	2	8	Cluster-14691.10001	1861.5	2	0	0	0.727541	Cluster-14691.10001	141502	0.784359
19131	3.31481	5.1e-07	0.301676	5	8	Cluster-14691.10007	1651.6	5	0	0	0.742799	Cluster-14691.10007	59993720	0.590555
5685	3.04272	3.23e-05	0.328653	8	6	Cluster-14691.10009	1337.62	8	0	0	0.773031	Cluster-14691.10009	2009903068	0.35036
6584	3.98716	1.05e-06	0.250805	2	8	Cluster-14691.10010	353	2	0	0	0.668094	Cluster-14691.10010	24257862	0.508671
13953	4.19975	0	0.23811	1	8	Cluster-14691.10011	289	1	0	0	0.644473	Cluster-14691.10011	0	0
30016	2.99898	1.22e-05	0.333446	25	6	Cluster-14691.10012	1562.68	25	0	0	0.777891	Cluster-14691.10012	1004426358	0.396365
32170	3.04628	4.9e-06	0.328269	17	8	Cluster-14691.10014	1220.35	17	0	0	0.772635	Cluster-14691.10014	630586616	0.323693
1071	3.26573	3.17e-05	0.30621	10	7	Cluster-14691.10016	886.9	10	0	0	0.748252	Cluster-14691.10016	995444826	0.298887
9621	3.88417	3.04e-06	0.257455	2	8	Cluster-14691.10019	695	2	0	0	0.679537	Cluster-14691.10019	24623792	0.517139
34177	2.9494	4.4e-05	0.339052	32	6	Cluster-14691.10021	1529.5	32	0	0	0.7834	Cluster-14691.10021	2886045750	0.374908
11319	2.74673	5.54e-05	0.36407	65	6	Cluster-14691.10023	1713.12	65	0	0	0.805919	Cluster-14691.10023	10372428924	0.352724
80959	3.97368	8.6e-07	0.251656	2	8	Cluster-14691.10035	524.5	2	0	0	0.669591	Cluster-14691.10035	32275630	0.521934
513	2.86192	0.000115	0.349416	25	6	Cluster-14691.10036	1397.08	25	0	0	0.79312	Cluster-14691.10036	6005784218	0.311903
16825	3.12231	3.08e-06	0.320275	11	6	Cluster-14691.10043	1627.55	11	0	0	0.764187	Cluster-14691.10043	53051472	0.466192
26803	3.37915	3.1e-06	0.295933	19	8	Cluster-14691.10044	1220.95	19	0	0	0.73565	Cluster-14691.10044	2909256596	0.46813
175	2.99593	3.33e-05	0.333786	51	7	Cluster-14691.10047	1456.98	51	0	0	0.77823	Cluster-14691.10047	13497688474	0.37029
32217	3.05162	7.24e-06	0.327695	21	8	Cluster-14691.10048	1496.48	21	0	0	0.772042	Cluster-14691.10048	1005830634	0.393546
953	2.86395	0.000185	0.349168	95	6	Cluster-14691.10064	1295.42	95	0	0	0.792894	Cluster-14691.10064	114394000000	0.296681
8609	3.1246	0.000348	0.320041	58	7	Cluster-14691.10067	1244.05	58	0	0	0.763933	Cluster-14691.10067	145318000000	0.361878
13854	2.91761	3.95e-05	0.342746	66	6	Cluster-14691.10070	1676.23	66	0	0	0.786932	Cluster-14691.10070	19495415760	0.401637
77	2.4993	0.000271	0.400112	125	6	Cluster-14691.10072	1704.66	125	0	0	0.833411	Cluster-14691.10072	106694000000	0.296133
79	2.87184	0.000109	0.348209	81	6	Cluster-14691.10076	1429.27	81	0	0	0.792018	Cluster-14691.10076	60440998630	0.329171
24918	5.64539	2.75e-06	0.177136	5	8	Cluster-14691.10080	38.2	5	0	0	0.483845	Cluster-14691.10080	51938326	0.413333
234890	3.87425	0	0.258114	1	8	Cluster-14691.10089	1046	1	0	0	0.680639	Cluster-14691.10089	0	0
19267	2.66179	0.000138	0.375687	87	6	Cluster-14691.1009	1785	87	0	0	0.815356	Cluster-14691.1009	55842212686	0.347894
2493	3.31659	9.24e-06	0.301514	20	7	Cluster-14691.10095	936.45	20	0	0	0.742601	Cluster-14691.10095	618178178	0.328805
86826	3.40305	3.71e-06	0.293854	8	8	Cluster-14691.10096	1099.62	8	0	0	0.732994	Cluster-14691.10096	100191834	0.435617
24838	3.40509	1.5e-05	0.293678	24	7	Cluster-14691.10111	1002.25	24	0	0	0.732768	Cluster-14691.10111	6453711958	0.396221
2998	3.24437	0.000118	0.308226	47	7	Cluster-14691.10112	1124.49	47	0	0	0.750625	Cluster-14691.10112	31957846748	0.369569
27437	3.49256	0.00065	0.286323	28	7	Cluster-14691.10116	840.179	28	0	0	0.723049	Cluster-14691.10116	180001000000	0.360782
3760	3.22708	4.03e-05	0.309877	57	6	Cluster-14691.10118	1067.26	57	0	0	0.752546	Cluster-14691.10118	21367573072	0.343071
8383	3.41348	0.000288	0.292956	50	6	Cluster-14691.10119	840.42	50	0	0	0.731836	Cluster-14691.10119	91973719688	0.349176
2771	3.04704	9.13e-05	0.328187	76	6	Cluster-14691.10123	1183.86	76	0	0	0.772551	Cluster-14691.10123	68459168898	0.314757
2769	2.96033	7.69e-05	0.3378	69	7	Cluster-14691.10126	1300.67	69	0	0	0.782185	Cluster-14691.10126	19405626732	0.320589
9090	2.84361	7.02e-05	0.351666	78	6	Cluster-14691.1013	1542.19	78	0	0	0.795154	Cluster-14691.1013	41424991972	0.347664
3265	2.57355	0.000296	0.388568	132	6	Cluster-14691.10133	1709.05	132	0	0	0.825161	Cluster-14691.10133	257001000000	0.316189
13568	3.32371	1.44e-06	0.300868	7	7	Cluster-14691.10143	1602.86	7	0	0	0.74181	Cluster-14691.10143	35636530	0.579334
2027	3.16987	8.96e-06	0.315471	24	7	Cluster-14691.10146	1063.88	24	0	0	0.758904	Cluster-14691.10146	469338274	0.318226
555	3.24819	0.000144	0.307864	61	6	Cluster-14691.10147	953.607	61	0	0	0.750201	Cluster-14691.10147	70821069998	0.315851
7146	2.90261	6.34e-05	0.344518	32	8	Cluster-14691.10151	1792.22	32	0	0	0.788599	Cluster-14691.10151	1578731778	0.412723
18614	2.64755	0.000201	0.377707	102	6	Cluster-14691.10152	1705.79	102	0	0	0.816939	Cluster-14691.10152	165850000000	0.332513
18616	2.69256	0.000148	0.371393	99	6	Cluster-14691.10154	1678.39	99	0	0	0.811938	Cluster-14691.10154	136590000000	0.338662
7327	2.64501	9.19e-05	0.37807	81	6	Cluster-14691.10161	1887.84	81	0	0	0.817221	Cluster-14691.10161	19828221094	0.362505
21333	2.88862	9.77e-05	0.346186	72	6	Cluster-14691.10163	1582.75	72	0	0	0.790153	Cluster-14691.10163	64210603210	0.371129
64334	4.42606	0	0.225934	1	8	Cluster-14691.1017	87	1	0	0	0.619326	Cluster-14691.1017	0	0
24586	2.81767	4.01e-05	0.354903	61	8	Cluster-14691.10175	1585.59	61	0	0	0.798036	Cluster-14691.10175	7154089304	0.343654
10498	2.89981	4.4e-05	0.34485	35	8	Cluster-14691.10176	1538.03	35	0	0	0.78891	Cluster-14691.10176	2595530688	0.356289
20887	2.90795	8.39e-05	0.343885	66	6	Cluster-14691.10184	1543.03	66	0	0	0.788006	Cluster-14691.10184	61429720140	0.367325
27079	3.58029	0.000292	0.279307	21	7	Cluster-14691.10187	733.333	21	0	0	0.713301	Cluster-14691.10187	81478880360	0.362721
9594	2.96974	0.000223	0.33673	29	6	Cluster-14691.10197	1558.69	29	0	0	0.78114	Cluster-14691.10197	10596194786	0.385185
6321	3.07095	2.86e-05	0.325632	8	6	Cluster-14691.10198	1259.88	8	0	0	0.769895	Cluster-14691.10198	944756852	0.343673
13675	3.38703	1.28e-06	0.295244	7	8	Cluster-14691.1020	1439.43	7	0	0	0.734774	Cluster-14691.1020	27801674	0.557099
11597	2.69205	0.000112	0.371464	83	6	Cluster-14691.10201	1758.96	83	0	0	0.811994	Cluster-14691.10201	34828739962	0.350961
8595	2.95321	1.59e-05	0.338615	37	6	Cluster-14691.10210	1766.16	37	0	0	0.782977	Cluster-14691.10210	1810449360	0.433062
24758	3.50401	7.17e-06	0.285388	13	8	Cluster-14691.10211	1061.85	13	0	0	0.721777	Cluster-14691.10211	1061273952	0.456671
13738	3.12816	7.35e-06	0.319676	12	8	Cluster-14691.10216	1336.17	12	0	0	0.763537	Cluster-14691.10216	415222288	0.384
64283	3.54342	6.18e-06	0.282213	7	7	Cluster-14691.1022	615.714	7	0	0	0.717398	Cluster-14691.1022	81893356	0.29826
21820	2.97788	3.88e-05	0.33581	60	6	Cluster-14691.10228	1556.08	60	0	0	0.780236	Cluster-14691.10228	42157346768	0.394491
26613	3.99886	0.00256506	0.250072	13	6	Cluster-14691.10238	319.231	13	0	0	0.666794	Cluster-14691.10238	458411000000	0.287992
3100	2.72384	0.000161	0.367129	101	6	Cluster-14691.1024	1620.69	101	0	0	0.808462	Cluster-14691.1024	162737000000	0.335271
115788	4.16262	2.79e-05	0.240233	8	8	Cluster-14691.10241	250	8	0	0	0.648598	Cluster-14691.10241	11324063862	0.302184
21550	2.96516	0.000107	0.33725	70	6	Cluster-14691.10249	1509.17	70	0	0	0.781649	Cluster-14691.10249	113654000000	0.380467
1595	2.4787	0.00057	0.403437	136	6	Cluster-14691.10279	1566.65	136	0	0	0.8357	Cluster-14691.10279	227241000000	0.269383
3436	2.65442	0.000167	0.37673	111	6	Cluster-14691.10280	1738.92	111	0	0	0.816176	Cluster-14691.10280	134759000000	0.338974
3302	2.72231	0.000123	0.367335	88	6	Cluster-14691.10287	1703.98	88	0	0	0.808632	Cluster-14691.10287	85914431678	0.35084
12077	2.9316	8.41e-05	0.341111	77	6	Cluster-14691.10294	1372.45	77	0	0	0.785378	Cluster-14691.10294	59284746538	0.331509
3340	2.80369	4.35e-05	0.356673	55	6	Cluster-14691.1030	1731.36	55	0	0	0.79959	Cluster-14691.1030	7775042162	0.374133
8317	3.6637	5.68e-05	0.272948	29	8	Cluster-14691.10310	761.241	29	0	0	0.704033	Cluster-14691.10310	24595784812	0.422356
757	2.47082	0.000326	0.404724	126	6	Cluster-14691.10311	1779.33	126	0	0	0.836576	Cluster-14691.10311	95322820508	0.303108
8385	3.97444	9.87e-05	0.251608	17	7	Cluster-14691.10328	403.765	17	0	0	0.669506	Cluster-14691.10328	54528147908	0.343656
79290	3.96478	9.5e-07	0.252221	6	8	Cluster-14691.10330	228	6	0	0	0.67058	Cluster-14691.10330	4887906	0.282338
3206	3.16376	1.63e-05	0.316079	18	7	Cluster-14691.10337	1143.5	18	0	0	0.759582	Cluster-14691.10337	336060700	0.342373
36761	4.15779	6e-08	0.240513	3	8	Cluster-14691.10344	385.667	3	0	0	0.649135	Cluster-14691.10344	221284	0.490646
79280	3.80585	8.6e-07	0.262753	6	8	Cluster-14691.10354	352	6	0	0	0.688239	Cluster-14691.10354	4208724	0.286765
7218	2.85861	3.47e-05	0.34982	31	8	Cluster-14691.10361	1964.29	31	0	0	0.793487	Cluster-14691.10361	2970628914	0.43378
1161	2.48481	0.000378	0.402446	142	6	Cluster-14691.10367	1705.2	142	0	0	0.835022	Cluster-14691.10367	160851000000	0.297054
17756	2.7925	0.000134	0.358102	82	6	Cluster-14691.10370	1647.34	82	0	0	0.800834	Cluster-14691.10370	122409000000	0.357667
8426	2.95143	0.000226	0.338819	71	6	Cluster-14691.10371	1429.86	71	0	0	0.783174	Cluster-14691.10371	133178000000	0.355526
16317	2.94507	1.03e-05	0.33955	34	6	Cluster-14691.1039	1877.65	34	0	0	0.783881	Cluster-14691.1039	2983321690	0.456939
258664	5.50146	0	0.18177	1	8	Cluster-14691.10392	42	1	0	0	0.499838	Cluster-14691.10392	0	0
5185	2.54431	0.000247	0.393034	117	6	Cluster-14691.10394	1805.66	117	0	0	0.82841	Cluster-14691.10394	164746000000	0.326045
131	2.46904	0.000343	0.405016	126	6	Cluster-14691.104	1742.63	126	0	0	0.836773	Cluster-14691.104	98684048752	0.297157
1915	2.72842	0.000241	0.366513	114	6	Cluster-14691.10402	1427.43	114	0	0	0.807954	Cluster-14691.10402	210100000000	0.293504
9576	3.96224	9.99e-06	0.252383	3	8	Cluster-14691.10420	386.333	3	0	0	0.670862	Cluster-14691.10420	23694926	0.46203
8724	3.12638	2.56e-06	0.319858	24	7	Cluster-14691.10431	1479.17	24	0	0	0.763735	Cluster-14691.10431	432367532	0.425862
80407	4.10362	6.4e-07	0.243687	3	8	Cluster-14691.10460	263.667	3	0	0	0.655153	Cluster-14691.10460	968230	0.475845
21062	2.78258	5.41e-05	0.359379	69	6	Cluster-14691.10473	1774.61	69	0	0	0.801935	Cluster-14691.10473	21009420668	0.378572
82117	4.18271	0	0.23908	1	8	Cluster-14691.10504	261	1	0	0	0.646366	Cluster-14691.10504	0	0
81826	3.17851	1.68e-05	0.314613	9	8	Cluster-14691.10506	1353.89	9	0	0	0.757943	Cluster-14691.10506	225023328	0.404089
52606	3.07959	3.85e-05	0.324718	14	6	Cluster-14691.1052	1159.93	14	0	0	0.768934	Cluster-14691.1052	930369542	0.317341
2950	2.66612	0.000118	0.375078	93	6	Cluster-14691.10525	1773.7	93	0	0	0.814876	Cluster-14691.10525	83835773426	0.347452
20434	2.95575	1.76e-05	0.338323	36	6	Cluster-14691.10529	1920.69	36	0	0	0.782694	Cluster-14691.10529	2718877324	0.471438
7700	3.05111	5.85e-06	0.327749	9	8	Cluster-14691.10536	1385.56	9	0	0	0.772099	Cluster-14691.10536	445010672	0.364549
36997	4.01513	1.74e-05	0.249058	12	7	Cluster-14691.10540	431.083	12	0	0	0.664986	Cluster-14691.10540	2861435598	0.386766
8739	2.71036	0.000144	0.368954	96	6	Cluster-14691.10553	1661.47	96	0	0	0.80996	Cluster-14691.10553	64768769832	0.336059
3114	3.01221	0.00014	0.331983	42	6	Cluster-14691.10560	1525.26	42	0	0	0.776422	Cluster-14691.10560	31197992598	0.395707
4201	3.1986	3.67e-06	0.312637	17	7	Cluster-14691.10565	1343.47	17	0	0	0.755711	Cluster-14691.10565	974470844	0.409665
5751	2.5705	0.000125	0.389029	108	6	Cluster-14691.10569	1824	108	0	0	0.8255	Cluster-14691.10569	48006302776	0.331274
94560	4.12346	1.3e-07	0.242515	2	8	Cluster-14691.10571	146	2	0	0	0.652949	Cluster-14691.10571	63134	0.596708
8261	4.52498	5.96e-06	0.220995	5	8	Cluster-14691.10577	120.6	5	0	0	0.608335	Cluster-14691.10577	8171594196	0.324119
9305	4.04844	2.53e-06	0.247009	2	8	Cluster-14691.10584	449	2	0	0	0.661284	Cluster-14691.10584	9072620	0.61708
4960	3.62301	2.1e-07	0.276013	3	8	Cluster-14691.10608	812	3	0	0	0.708554	Cluster-14691.10608	496024	0.489439
19915	3.01373	5.42e-06	0.331815	35	6	Cluster-14691.1061	1738.54	35	0	0	0.776252	Cluster-14691.1061	1696413550	0.451427
1529	2.75537	8.51e-05	0.362927	67	6	Cluster-14691.10619	1562.81	67	0	0	0.804959	Cluster-14691.10619	27542928198	0.323757
8626	2.7747	0.000106	0.3604	89	6	Cluster-14691.10620	1622.1	89	0	0	0.802811	Cluster-14691.10620	80081829848	0.349074
37321	3.97165	0	0.251785	1	8	Cluster-14691.10623	725	1	0	0	0.669817	Cluster-14691.10623	0	0
202182	5.14876	4.8e-07	0.194222	3	8	Cluster-14691.10627	97.3333	3	0	0	0.539027	Cluster-14691.10627	7201594	0.62963
15702	2.68646	8.83e-05	0.372237	79	6	Cluster-14691.10637	1708.54	79	0	0	0.812616	Cluster-14691.10637	29779162016	0.33686
21755	3.13274	8.71e-06	0.319209	38	6	Cluster-14691.10646	1376.05	38	0	0	0.763029	Cluster-14691.10646	5468605088	0.410219
16336	2.65976	6.16e-05	0.375974	66	6	Cluster-14691.10647	1887.14	66	0	0	0.815582	Cluster-14691.10647	19581096472	0.362788
115968	3.81526	7.5e-07	0.262106	7	8	Cluster-14691.10648	622	7	0	0	0.687194	Cluster-14691.10648	72736572	0.415663
34252	3.02619	2.26e-05	0.330448	12	8	Cluster-14691.1065	1312.67	12	0	0	0.774868	Cluster-14691.1065	507101840	0.33981
2735	2.92804	0.000119	0.341526	88	6	Cluster-14691.10651	1293.32	88	0	0	0.785774	Cluster-14691.10651	88061773182	0.312607
3112	2.52168	0.000335	0.396561	134	6	Cluster-14691.10667	1723.89	134	0	0	0.830925	Cluster-14691.10667	205656000000	0.307329
2109	2.92727	0.000142	0.341615	99	6	Cluster-14691.10673	1274.31	99	0	0	0.785859	Cluster-14691.10673	138524000000	0.308607
2980	2.80064	1.89e-05	0.357062	45	6	Cluster-14691.10689	1891.73	45	0	0	0.799929	Cluster-14691.10689	3283046446	0.403744
21417	2.84946	0.000191	0.350944	81	6	Cluster-14691.10692	1540.94	81	0	0	0.794504	Cluster-14691.10692	165482000000	0.352711
6955	2.78614	3.01e-05	0.358919	28	6	Cluster-14691.1070	1678.96	28	0	0	0.80154	Cluster-14691.1070	1817582594	0.351701
13995	3.09256	8.56e-06	0.323356	24	7	Cluster-14691.10703	1730.33	24	0	0	0.767493	Cluster-14691.10703	535694938	0.486314
214250	3.35118	3.62e-06	0.298403	3	8	Cluster-14691.10708	1336.33	3	0	0	0.738758	Cluster-14691.10708	51877152	0.480163
5681	2.61144	0.000104	0.38293	84	6	Cluster-14691.10721	1863.24	84	0	0	0.820951	Cluster-14691.10721	19905564202	0.349126
2083	3.39949	4.43e-06	0.294162	25	7	Cluster-14691.10736	1083	25	0	0	0.73339	Cluster-14691.10736	924600084	0.428176
8281	3.80127	4.79e-05	0.26307	19	7	Cluster-14691.10740	555.737	19	0	0	0.688748	Cluster-14691.10740	11738100336	0.376603
7123	2.7869	5.3e-05	0.358821	68	6	Cluster-14691.10749	1672.32	68	0	0	0.801455	Cluster-14691.10749	19392052272	0.353869
20178	2.7274	0.000119	0.36665	97	6	Cluster-14691.10751	1684.67	97	0	0	0.808067	Cluster-14691.10751	127748000000	0.349454
14545	2.93312	1.14e-05	0.340934	37	6	Cluster-14691.10768	1572.65	37	0	0	0.785209	Cluster-14691.10768	2386044508	0.375185
13583	3.0445	1.01e-05	0.328461	21	6	Cluster-14691.10778	1617.81	21	0	0	0.772833	Cluster-14691.10778	599029072	0.428294
6171	2.96898	5.26e-05	0.336816	11	8	Cluster-14691.10781	1149.64	11	0	0	0.781225	Cluster-14691.10781	3049781262	0.280497
24671	2.926	9.28e-06	0.341763	30	8	Cluster-14691.10787	1636.33	30	0	0	0.786	Cluster-14691.10787	976586224	0.387703
323295	4.11761	0	0.242859	1	8	Cluster-14691.10793	380	1	0	0	0.653599	Cluster-14691.10793	0	0
1283	2.65976	0.000169	0.375974	99	6	Cluster-14691.10795	1500.52	99	0	0	0.815582	Cluster-14691.10795	55653729596	0.289873
7300	2.75003	5.26e-05	0.363632	48	6	Cluster-14691.10797	1854.48	48	0	0	0.805552	Cluster-14691.10797	5121096850	0.380513
9476	3.36262	1.14e-05	0.297387	3	8	Cluster-14691.10802	1079	3	0	0	0.737487	Cluster-14691.10802	761730118	0.394006
19571	2.8342	2.65e-05	0.352833	38	6	Cluster-14691.10803	1855.68	38	0	0	0.7962	Cluster-14691.10803	2469227236	0.406818
4669	3.05086	2.63e-05	0.327777	47	7	Cluster-14691.10829	1371.81	47	0	0	0.772127	Cluster-14691.10829	8902635534	0.363321
18344	2.83547	7.33e-05	0.352675	79	6	Cluster-14691.10840	1674.51	79	0	0	0.796058	Cluster-14691.10840	80969715558	0.377171
725	2.6679	0.000186	0.374827	106	6	Cluster-14691.10845	1595.27	106	0	0	0.814678	Cluster-14691.10845	113544000000	0.310593
28593	3.01322	2.52e-05	0.331871	12	6	Cluster-14691.10846	1895.08	12	0	0	0.776309	Cluster-14691.10846	1335048578	0.483308
20818	2.89981	0.000213	0.34485	63	6	Cluster-14691.10848	1663.6	63	0	0	0.78891	Cluster-14691.10848	76464846018	0.395481
1571	2.51227	0.00035	0.398046	128	6	Cluster-14691.10850	1581.42	128	0	0	0.83197	Cluster-14691.10850	180078000000	0.277852
13876	2.93109	5.14e-05	0.34117	66	6	Cluster-14691.1086	1618.39	66	0	0	0.785435	Cluster-14691.1086	29536891756	0.395354
132780	4.33554	0	0.230652	1	8	Cluster-14691.10873	489	1	0	0	0.629385	Cluster-14691.10873	0	0
21263	3.20903	0.000537	0.311621	48	7	Cluster-14691.10880	1143.44	48	0	0	0.754553	Cluster-14691.10880	245600000000	0.358468
3370	2.74139	6.85e-05	0.364779	82	6	Cluster-14691.10882	1811.6	82	0	0	0.806513	Cluster-14691.10882	44129844548	0.375643
343933	3.98207	0	0.251126	1	8	Cluster-14691.10891	627	1	0	0	0.668659	Cluster-14691.10891	0	0
12599	3.26726	1.9e-05	0.306067	51	6	Cluster-14691.10893	1084.43	51	0	0	0.748082	Cluster-14691.10893	10629864826	0.362109
199284	4.92346	7.1e-06	0.203109	6	8	Cluster-14691.10896	73.6667	6	0	0	0.56406	Cluster-14691.10896	155596284	0.388592
52831	3.91901	7.8e-07	0.255167	2	7	Cluster-14691.10915	351.5	2	0	0	0.675666	Cluster-14691.10915	24350742	0.507236
18177	2.64247	0.000145	0.378434	107	6	Cluster-14691.10918	1802.97	107	0	0	0.817504	Cluster-14691.10918	96604393064	0.347469
1885	2.81386	0.000188	0.355384	49	6	Cluster-14691.10923	1526.35	49	0	0	0.79846	Cluster-14691.10923	20647522330	0.328455
5203	2.61068	0.000119	0.383042	76	6	Cluster-14691.10927	1882.12	76	0	0	0.821036	Cluster-14691.10927	28376685696	0.349455
10279	2.59771	0.000152	0.384954	109	6	Cluster-14691.10928	1836.39	109	0	0	0.822477	Cluster-14691.10928	74973122950	0.342297
25456	3.30006	1.55e-05	0.303024	6	8	Cluster-14691.10929	1020.33	6	0	0	0.744437	Cluster-14691.10929	246110056	0.359173
4599	3.45213	9.19e-06	0.289676	37	6	Cluster-14691.10934	1033.78	37	0	0	0.727541	Cluster-14691.10934	3195157670	0.436326
9606	3.27184	2.19e-05	0.305639	5	8	Cluster-14691.10936	1076.4	5	0	0	0.747574	Cluster-14691.10936	1086439512	0.359305
4742	2.61043	0.000288	0.383079	72	6	Cluster-14691.10945	1917.99	72	0	0	0.821064	Cluster-14691.10945	45294966418	0.356516
14008	2.73554	7.56e-05	0.365559	88	6	Cluster-14691.1096	1785.03	88	0	0	0.807163	Cluster-14691.1096	42009363538	0.368831
27885	3.64539	1.81e-06	0.274319	6	7	Cluster-14691.10962	884.833	6	0	0	0.706068	Cluster-14691.10962	670585878	0.462256
19697	2.76605	8.77e-05	0.361526	80	6	Cluster-14691.10965	1732.12	80	0	0	0.803772	Cluster-14691.10965	70798271942	0.367699
7812	2.64628	0.000314	0.377889	81	6	Cluster-14691.10969	1841.59	81	0	0	0.81708	Cluster-14691.10969	58944478868	0.353756
13972	2.95194	1.85e-05	0.33876	44	6	Cluster-14691.1097	1816.57	44	0	0	0.783118	Cluster-14691.1097	4346651438	0.448732
26977	3.61564	8.21e-06	0.276576	12	7	Cluster-14691.10974	873.583	12	0	0	0.709373	Cluster-14691.10974	1847982046	0.43369
26569	2.78055	0.000126	0.359642	54	6	Cluster-14691.10984	1784.17	54	0	0	0.802161	Cluster-14691.10984	12074895724	0.376196
21823	3.35779	1.6e-05	0.297815	27	7	Cluster-14691.1101	1189.93	27	0	0	0.738024	Cluster-14691.1101	7965231136	0.437749
13482	2.852	5.14e-05	0.350631	69	6	Cluster-14691.11020	1711.12	69	0	0	0.794222	Cluster-14691.11020	23561376214	0.388133
89	2.61068	0.000476	0.383042	81	6	Cluster-14691.11022	1769.8	81	0	0	0.821036	Cluster-14691.11022	41447801088	0.33
69995	3.81017	2.81e-06	0.262455	17	8	Cluster-14691.11023	588.765	17	0	0	0.687759	Cluster-14691.11023	233404376	0.39368
24818	3.5213	1.26e-05	0.283986	19	8	Cluster-14691.11024	906.895	19	0	0	0.719856	Cluster-14691.11024	1788174434	0.403337
2315	2.90947	9.54e-05	0.343705	89	6	Cluster-14691.11035	1375.33	89	0	0	0.787836	Cluster-14691.11035	73891378824	0.326288
9531	4.3953	0	0.227516	1	8	Cluster-14691.11037	274	1	0	0	0.622745	Cluster-14691.11037	0	0
8044	2.67756	8.75e-05	0.373475	64	6	Cluster-14691.11053	1724.8	64	0	0	0.813605	Cluster-14691.11053	14968663682	0.335696
20953	3.17877	5.28e-06	0.314587	28	6	Cluster-14691.1106	1471.07	28	0	0	0.757915	Cluster-14691.1106	2246944256	0.449014
10795	3.07222	1.98e-05	0.325498	16	8	Cluster-14691.11060	1504.44	16	0	0	0.769753	Cluster-14691.11060	396111460	0.407215
1569	3.06205	5.6e-05	0.326579	62	6	Cluster-14691.11069	1170.13	62	0	0	0.770884	Cluster-14691.11069	30888881436	0.316837
6845	2.86599	2.13e-05	0.34892	21	6	Cluster-14691.11072	1522.9	21	0	0	0.792668	Cluster-14691.11072	2901560744	0.340852
12757	3.074	6.99e-06	0.325309	13	6	Cluster-14691.11073	1504.54	13	0	0	0.769556	Cluster-14691.11073	292099678	0.408904
2629	2.92142	9.13e-05	0.342299	76	6	Cluster-14691.11079	1289.38	76	0	0	0.786508	Cluster-14691.11079	54396428586	0.308299
179094	3.69879	1.4e-06	0.270359	2	8	Cluster-14691.11084	895.5	2	0	0	0.700134	Cluster-14691.11084	9683114	0.599129
8702	2.72308	0.000124	0.367232	96	6	Cluster-14691.11090	1694.28	96	0	0	0.808547	Cluster-14691.11090	121584000000	0.349924
1243	2.90464	8.48e-05	0.344277	75	7	Cluster-14691.11099	1425.69	75	0	0	0.788373	Cluster-14691.11099	45794506066	0.335222
9159	4.04387	1.1e-05	0.247288	3	8	Cluster-14691.11100	306.667	3	0	0	0.661793	Cluster-14691.11100	161170948	0.415873
3625	3.32778	1.09e-05	0.300501	40	6	Cluster-14691.11108	1102.95	40	0	0	0.741358	Cluster-14691.11108	2579392356	0.391874
2195	2.97127	5.67e-05	0.336557	70	6	Cluster-14691.11123	1434.79	70	0	0	0.780971	Cluster-14691.11123	37929305240	0.358446
92039	3.83509	5e-08	0.26075	2	8	Cluster-14691.11149	682	2	0	0	0.68499	Cluster-14691.11149	96790	0.619091
13978	2.99186	1.56e-05	0.33424	23	6	Cluster-14691.11154	1796.57	23	0	0	0.778682	Cluster-14691.11154	547339054	0.451147
1887	3.19072	0.000188	0.313409	64	6	Cluster-14691.11155	988.438	64	0	0	0.756587	Cluster-14691.11155	88139509658	0.309154
3178	2.59186	0.000206	0.385823	115	6	Cluster-14691.11196	1741.46	115	0	0	0.823126	Cluster-14691.11196	154058000000	0.324652
3971	3.1686	1.44e-05	0.315597	42	7	Cluster-14691.11202	1270.71	42	0	0	0.759045	Cluster-14691.11202	6195777172	0.37677
311	2.76427	5.12e-05	0.361759	43	6	Cluster-14691.11204	1674.81	43	0	0	0.80397	Cluster-14691.11204	8477042958	0.346761
46213	3.82339	4.83e-06	0.261548	5	8	Cluster-14691.11205	490	5	0	0	0.686289	Cluster-14691.11205	665248378	0.364382
15862	2.75461	5.37e-05	0.363028	72	6	Cluster-14691.11208	1807.57	72	0	0	0.805043	Cluster-14691.11208	30905880928	0.377864
3551	3.18792	2.75e-05	0.313684	46	8	Cluster-14691.11210	1292.07	46	0	0	0.756898	Cluster-14691.11210	11238500368	0.398723
2879	3.11138	6.41e-05	0.321401	68	6	Cluster-14691.11213	1125.09	68	0	0	0.765402	Cluster-14691.11213	37424982656	0.31727
3549	2.73172	0.000156	0.366069	97	6	Cluster-14691.11216	1578.6	97	0	0	0.807586	Cluster-14691.11216	133512000000	0.328393
16695	3.22072	5.15e-06	0.310489	20	7	Cluster-14691.11218	1210.2	20	0	0	0.753253	Cluster-14691.11218	275664422	0.38109
18031	2.76529	8.13e-05	0.361626	84	6	Cluster-14691.11224	1677	84	0	0	0.803857	Cluster-14691.11224	64303355574	0.356899
7946	2.63026	7.97e-05	0.38019	74	6	Cluster-14691.11248	1886.01	74	0	0	0.81886	Cluster-14691.11248	22474095700	0.354926
1435	3.11926	6e-05	0.320589	66	6	Cluster-14691.11250	1030.39	66	0	0	0.764526	Cluster-14691.11250	25605430802	0.292774
19031	2.6267	0.00016	0.380706	101	6	Cluster-14691.11255	1823.12	101	0	0	0.819255	Cluster-14691.11255	128577000000	0.347335
9236	3.6342	1.79e-05	0.275164	3	7	Cluster-14691.11276	734	3	0	0	0.707311	Cluster-14691.11276	1001406608	0.456983
3835	3.49841	3.25e-05	0.285844	42	6	Cluster-14691.11278	926.238	42	0	0	0.722399	Cluster-14691.11278	18503848470	0.410305
891	2.92524	0.000117	0.341852	94	6	Cluster-14691.11279	1336.71	94	0	0	0.786085	Cluster-14691.11279	114277000000	0.322091
59285	3.84094	1.1e-07	0.260353	2	8	Cluster-14691.11285	683	2	0	0	0.68434	Cluster-14691.11285	3473864	0.652632
16817	4.09447	5.22e-06	0.244232	2	8	Cluster-14691.1129	147.5	2	0	0	0.65617	Cluster-14691.1129	273434712	0.510453
26755	3.36516	0.000207	0.297162	35	7	Cluster-14691.11295	1001.8	35	0	0	0.737204	Cluster-14691.11295	118888000000	0.374411
81513	3.4501	6e-07	0.289847	3	8	Cluster-14691.11302	1199.67	3	0	0	0.727767	Cluster-14691.11302	12348290	0.510723
23100	3.09332	3.79e-05	0.323277	52	6	Cluster-14691.11319	1207.37	52	0	0	0.767408	Cluster-14691.11319	14694285598	0.334266
2833	2.71748	0.000158	0.367988	93	6	Cluster-14691.1132	1579.82	93	0	0	0.809169	Cluster-14691.1132	108391000000	0.318567
16620	2.83954	5.34e-05	0.352169	52	6	Cluster-14691.11324	1497.9	52	0	0	0.795606	Cluster-14691.11324	12927848316	0.330515
15207	3.46205	1.74e-05	0.288846	30	8	Cluster-14691.11325	866.9	30	0	0	0.726439	Cluster-14691.11325	1766913798	0.367374
4636	3.87578	2e-07	0.258013	3	7	Cluster-14691.11327	479.667	3	0	0	0.680469	Cluster-14691.11327	728972	0.444858
8961	2.80877	5.38e-05	0.356027	73	6	Cluster-14691.11338	1785.21	73	0	0	0.799025	Cluster-14691.11338	29493163622	0.390588
5057	2.73376	0.000193	0.365797	36	8	Cluster-14691.11345	1785.67	36	0	0	0.80736	Cluster-14691.11345	22774652138	0.358799
1651	2.76097	4.04e-05	0.362192	74	6	Cluster-14691.11355	1688.45	74	0	0	0.804337	Cluster-14691.11355	17190743608	0.350747
5737	2.52702	0.000308	0.395723	136	6	Cluster-14691.11359	1719.86	136	0	0	0.830331	Cluster-14691.11359	170342000000	0.307323
6570	3.18767	7.65e-05	0.313709	29	7	Cluster-14691.11367	1141.1	29	0	0	0.756926	Cluster-14691.11367	2262030778	0.343612
11795	3.04272	2.14e-05	0.328653	39	7	Cluster-14691.11382	1328.82	39	0	0	0.773031	Cluster-14691.11382	6975625080	0.350533
2920	2.70553	6.57e-05	0.369613	77	6	Cluster-14691.11397	1947.57	77	0	0	0.810497	Cluster-14691.11397	36565418484	0.38947
112059	3.65734	7e-08	0.273423	3	8	Cluster-14691.11406	898	3	0	0	0.70474	Cluster-14691.11406	1794630	0.533611
19493	2.822	6.41e-05	0.354359	72	6	Cluster-14691.11410	1714.06	72	0	0	0.797556	Cluster-14691.11410	49555169946	0.380933
2731	2.65772	8.19e-05	0.376262	82	6	Cluster-14691.11431	1688.15	82	0	0	0.815808	Cluster-14691.11431	34947190970	0.324763
12787	3.6843	2e-07	0.271422	2	8	Cluster-14691.11438	964	2	0	0	0.701745	Cluster-14691.11438	3551938	0.672017
18992	2.80852	0.000129	0.35606	47	6	Cluster-14691.11441	1934.28	47	0	0	0.799053	Cluster-14691.11441	12692042006	0.416654
8312	4.86879	9.46e-05	0.20539	3	8	Cluster-14691.11449	72.3333	3	0	0	0.570135	Cluster-14691.11449	7893202390	0.440329
8607	3.82517	8e-08	0.261426	4	8	Cluster-14691.11465	664.75	4	0	0	0.686092	Cluster-14691.11465	2308432	0.529729
4369	3.06484	4.58e-05	0.326281	56	6	Cluster-14691.11467	1209.48	56	0	0	0.770573	Cluster-14691.11467	24330077790	0.326529
3406	2.58779	0.00027	0.38643	121	6	Cluster-14691.1148	1711.91	121	0	0	0.823578	Cluster-14691.1148	206892000000	0.318072
8126	2.75385	4.13e-05	0.363128	55	6	Cluster-14691.11486	1963.04	55	0	0	0.805128	Cluster-14691.11486	5066031518	0.403545
11668	2.66484	0.000146	0.375256	99	6	Cluster-14691.11487	1743.9	99	0	0	0.815017	Cluster-14691.11487	32575305886	0.338493
6095	2.62619	0.00014	0.380779	84	6	Cluster-14691.1149	1867.87	84	0	0	0.819312	Cluster-14691.1149	61100165226	0.352705
3589	3.23191	2.57e-05	0.309414	55	6	Cluster-14691.11520	1079.07	55	0	0	0.75201	Cluster-14691.11520	12131620230	0.346647
59369	3.81322	1.7e-07	0.262245	2	8	Cluster-14691.11554	717.5	2	0	0	0.68742	Cluster-14691.11554	534792	0.656136
13721	4.19975	0	0.23811	1	8	Cluster-14691.1156	289	1	0	0	0.644473	Cluster-14691.1156	0	0
20426	3.29015	0.000119	0.303938	42	7	Cluster-14691.11564	1138.71	42	0	0	0.745539	Cluster-14691.11564	68189042608	0.390296
100612	3.37864	3.4e-07	0.295977	5	6	Cluster-14691.11582	1077	5	0	0	0.735707	Cluster-14691.11582	27673726	0.427323
12846	2.78233	6.04e-05	0.359411	59	6	Cluster-14691.11584	1911.29	59	0	0	0.801964	Cluster-14691.11584	10807491502	0.404722
835	2.57152	0.000158	0.388875	106	6	Cluster-14691.11585	1672.27	106	0	0	0.825387	Cluster-14691.11585	48659671220	0.304089
7023	2.54177	0.000211	0.393427	114	6	Cluster-14691.11586	1816.73	114	0	0	0.828693	Cluster-14691.11586	69635577134	0.323659
88706	4.80114	0	0.208284	1	8	Cluster-14691.11598	27	1	0	0	0.577651	Cluster-14691.11598	0	0
184940	3.9691	1.4e-07	0.251946	2	8	Cluster-14691.11600	226.5	2	0	0	0.6701	Cluster-14691.11600	2042430	0.53436
11167	2.71189	0.000168	0.368747	87	6	Cluster-14691.11606	1581.83	87	0	0	0.80979	Cluster-14691.11606	77130505982	0.316672
2025	2.61322	0.000156	0.382669	85	6	Cluster-14691.11609	1740	85	0	0	0.820753	Cluster-14691.11609	34094336842	0.324319
3663	3.47044	6.71e-06	0.288148	33	6	Cluster-14691.11617	1021.21	33	0	0	0.725507	Cluster-14691.11617	2462858668	0.429382
2713	2.7424	0.000164	0.364644	105	6	Cluster-14691.11629	1473.81	105	0	0	0.8064	Cluster-14691.11629	132589000000	0.306771
8996	2.75563	0.000101	0.362894	93	6	Cluster-14691.11639	1638.94	93	0	0	0.80493	Cluster-14691.11639	93412139388	0.347167
37358	3.77101	6.4e-07	0.265181	3	8	Cluster-14691.1165	496	3	0	0	0.69211	Cluster-14691.1165	10129866	0.432692
27165	3.78983	0.000105	0.263864	15	7	Cluster-14691.11656	689.267	15	0	0	0.690019	Cluster-14691.11656	231033000000	0.438386
19256	2.88099	1.73e-05	0.347103	38	6	Cluster-14691.11658	2008.03	38	0	0	0.791001	Cluster-14691.11658	6287033334	0.459905
2209	2.50769	0.000214	0.398773	116	6	Cluster-14691.1167	1786.78	116	0	0	0.832479	Cluster-14691.1167	91355173686	0.312255
9918	2.62543	0.000101	0.38089	95	6	Cluster-14691.11697	1848.05	95	0	0	0.819397	Cluster-14691.11697	40774111294	0.348895
16291	2.81691	2.81e-05	0.354999	47	6	Cluster-14691.1170	1805.06	47	0	0	0.798121	Cluster-14691.1170	5018372954	0.392615
2163	3.2225	5.05e-05	0.310318	54	6	Cluster-14691.11710	985.722	54	0	0	0.753055	Cluster-14691.11710	13003508208	0.313906
13865	2.65671	9.74e-05	0.376406	94	6	Cluster-14691.1172	1877.12	94	0	0	0.815921	Cluster-14691.1172	37540561710	0.364365
3694	3.4384	7.83e-06	0.290833	31	6	Cluster-14691.11725	933.032	31	0	0	0.729067	Cluster-14691.11725	2477881894	0.388185
13863	2.84259	3.79e-05	0.351791	55	6	Cluster-14691.1173	1794.76	55	0	0	0.795267	Cluster-14691.1173	11903728292	0.402099
18602	2.84514	5.66e-05	0.351477	65	6	Cluster-14691.11730	1714.77	65	0	0	0.794985	Cluster-14691.11730	31679444840	0.387994
6552	3.79568	2.38e-06	0.263458	3	8	Cluster-14691.1174	569	3	0	0	0.689369	Cluster-14691.1174	76712206	0.490078
799	2.88277	0.000147	0.346888	81	6	Cluster-14691.11744	1341.16	81	0	0	0.790803	Cluster-14691.11744	51363668668	0.309864
1321	3.11469	0.000217	0.32106	76	6	Cluster-14691.11746	1028.83	76	0	0	0.765035	Cluster-14691.11746	103921000000	0.296717
8896	2.75664	9.33e-05	0.36276	66	6	Cluster-14691.1175	1846.68	66	0	0	0.804817	Cluster-14691.1175	9510216208	0.383399
5847	2.48481	0.000292	0.402446	125	6	Cluster-14691.11754	1803.06	125	0	0	0.835022	Cluster-14691.11754	106617000000	0.311614
1787	2.55423	0.000326	0.391508	118	6	Cluster-14691.11757	1465.57	118	0	0	0.827308	Cluster-14691.11757	152819000000	0.265416
2863	2.78741	0.000198	0.358756	93	6	Cluster-14691.11760	1407.94	93	0	0	0.801399	Cluster-14691.11760	59373862558	0.301142
571	2.89752	7.41e-05	0.345123	70	7	Cluster-14691.11766	1402.29	70	0	0	0.789164	Cluster-14691.11766	27042323516	0.325049
16747	4.1972	0.000299	0.238254	12	6	Cluster-14691.11772	180.833	12	0	0	0.644755	Cluster-14691.11772	81305574918	0.227349
2535	2.51532	0.000447	0.397564	130	6	Cluster-14691.11779	1568.62	130	0	0	0.831631	Cluster-14691.11779	246924000000	0.275263
2457	2.94278	0.00021	0.339814	89	6	Cluster-14691.11784	1159.28	89	0	0	0.784135	Cluster-14691.11784	108948000000	0.283129
18492	2.76961	0.000113	0.361061	83	6	Cluster-14691.11791	1653.8	83	0	0	0.803376	Cluster-14691.11791	72618062786	0.353086
1197	2.90617	2.95e-05	0.344096	47	6	Cluster-14691.11808	1507.09	47	0	0	0.788204	Cluster-14691.11808	3616015704	0.352383
4824	2.52753	0.000181	0.395644	107	6	Cluster-14691.11809	1770.92	107	0	0	0.830275	Cluster-14691.11809	65353508070	0.312265
12892	3.6843	2e-07	0.271422	2	8	Cluster-14691.1182	964	2	0	0	0.701745	Cluster-14691.1182	3551938	0.672017
1023	2.98245	1.46e-05	0.335294	38	6	Cluster-14691.11827	1398.5	38	0	0	0.779727	Cluster-14691.11827	1384361210	0.350426
171761	4.77165	0	0.209571	1	8	Cluster-14691.1183	116	1	0	0	0.580928	Cluster-14691.1183	0	0
15235	3.28455	7.22e-05	0.304456	56	6	Cluster-14691.11834	952.607	56	0	0	0.746161	Cluster-14691.11834	42107149330	0.332963
1707	2.59975	0.000191	0.384653	97	6	Cluster-14691.11843	1719.75	97	0	0	0.82225	Cluster-14691.11843	50273826810	0.318642
5097	2.63586	0.000117	0.379384	91	6	Cluster-14691.11851	1916.53	91	0	0	0.818238	Cluster-14691.11851	61267015912	0.364932
59439	3.91723	0	0.255283	1	8	Cluster-14691.11858	881	1	0	0	0.675864	Cluster-14691.11858	0	0
81688	3.63649	8.5e-07	0.27499	4	8	Cluster-14691.11861	1034.75	4	0	0	0.707057	Cluster-14691.11861	15781072	0.526617
13937	2.76936	8.06e-05	0.361095	73	6	Cluster-14691.11862	1825.66	73	0	0	0.803405	Cluster-14691.11862	19616106782	0.384786
1433	2.44666	0.000562	0.40872	148	6	Cluster-14691.11877	1621.39	148	0	0	0.83926	Cluster-14691.11877	297215000000	0.274132
2946	2.79046	0.000235	0.358363	59	6	Cluster-14691.11885	1770.54	59	0	0	0.80106	Cluster-14691.11885	18796737770	0.377623
15590	2.74647	5.8e-05	0.364104	67	6	Cluster-14691.11888	1702.85	67	0	0	0.805948	Cluster-14691.11888	18962262770	0.353448
22179	3.05493	0.000103	0.32734	62	6	Cluster-14691.11890	1322.92	62	0	0	0.771675	Cluster-14691.11890	69392140626	0.359413
13191	3.15105	1.3e-05	0.317355	7	6	Cluster-14691.11899	1048.43	7	0	0	0.760995	Cluster-14691.11899	1064426988	0.310441
8670	3.01704	3.18e-05	0.331451	59	6	Cluster-14691.11902	1495.71	59	0	0	0.775885	Cluster-14691.11902	22019555642	0.394279
12146	3.90019	3.7e-07	0.256398	3	8	Cluster-14691.11904	464.333	3	0	0	0.677757	Cluster-14691.11904	2350538	0.489782
12067	4.06497	1e-08	0.246004	2	8	Cluster-14691.11918	653	2	0	0	0.659448	Cluster-14691.11918	43706	0.827411
13551	3.11011	2.93e-06	0.321532	12	6	Cluster-14691.1192	1617.33	12	0	0	0.765544	Cluster-14691.1192	216447320	0.458534
401	3.02975	2.89e-05	0.33006	43	7	Cluster-14691.11925	1341.91	43	0	0	0.774472	Cluster-14691.11925	6138172754	0.350198
403	2.689	0.000106	0.371885	86	6	Cluster-14691.11927	1555.19	86	0	0	0.812333	Cluster-14691.11927	54995002896	0.307394
13867	2.6829	0.000116	0.372731	94	6	Cluster-14691.11929	1845.44	94	0	0	0.813011	Cluster-14691.11929	35904770438	0.365524
19056	2.73859	4.99e-05	0.365152	79	6	Cluster-14691.11930	1920.63	79	0	0	0.806823	Cluster-14691.11930	20776150962	0.394824
1467	2.98373	8.17e-05	0.335151	80	6	Cluster-14691.11933	1304.04	80	0	0	0.779586	Cluster-14691.11933	55729286006	0.330134
1611	2.92473	7.6e-05	0.341912	75	6	Cluster-14691.11937	1297.45	75	0	0	0.786141	Cluster-14691.11937	38111819504	0.311423
72536	3.5925	5.15e-06	0.278358	6	8	Cluster-14691.1194	1058	6	0	0	0.711945	Cluster-14691.1194	836340220	0.508907
8040	2.61271	0.000158	0.382744	98	6	Cluster-14691.11941	1802.78	98	0	0	0.820809	Cluster-14691.11941	63086535388	0.337538
5183	3.02263	0.00011	0.330838	10	6	Cluster-14691.11952	1111.4	10	0	0	0.775263	Cluster-14691.11952	6832294984	0.288341
59987	3.73414	1.3e-07	0.267799	2	8	Cluster-14691.11961	1015	2	0	0	0.696207	Cluster-14691.11961	315446	0.713582
1859	3.17266	3.28e-05	0.315193	35	6	Cluster-14691.11969	1046.09	35	0	0	0.758593	Cluster-14691.11969	6613980104	0.320578
13553	2.98907	3.22e-05	0.334553	53	6	Cluster-14691.1197	1614.38	53	0	0	0.778993	Cluster-14691.1197	17365769450	0.414218
8213	4.06802	5.56e-05	0.24582	14	8	Cluster-14691.11970	323.071	14	0	0	0.659109	Cluster-14691.11970	27390194526	0.313299
85	3.4267	9.62e-06	0.291826	16	6	Cluster-14691.11976	695.625	16	0	0	0.730367	Cluster-14691.11976	1225947892	0.292105
7755	3.03255	4.21e-05	0.329756	53	6	Cluster-14691.11990	1230.36	53	0	0	0.774161	Cluster-14691.11990	15520042158	0.324198
6015	2.71748	8.13e-05	0.367988	80	6	Cluster-14691.11991	1854.35	80	0	0	0.809169	Cluster-14691.11991	48193635264	0.377004
5152	2.5883	0.000126	0.386354	91	6	Cluster-14691.11992	1914.76	91	0	0	0.823522	Cluster-14691.11992	30518393832	0.350634
90036	4.06395	1.66e-06	0.246066	3	8	Cluster-14691.11995	122.667	3	0	0	0.659561	Cluster-14691.11995	4710132	0.393743
2711	2.58627	0.000328	0.386657	125	6	Cluster-14691.12002	1496.69	125	0	0	0.823748	Cluster-14691.12002	190979000000	0.275601
18278	3.24387	6.9e-07	0.308274	5	6	Cluster-14691.1201	1735.4	5	0	0	0.750682	Cluster-14691.1201	41054812	0.565873
91999	3.71634	3e-08	0.269082	2	8	Cluster-14691.12014	849	2	0	0	0.698185	Cluster-14691.12014	479586	0.595088
665	2.71545	0.00017	0.368263	103	6	Cluster-14691.1204	1514.29	103	0	0	0.809395	Cluster-14691.1204	88738064496	0.306025
1357	3.01373	9.38e-05	0.331815	85	6	Cluster-14691.12043	1177.19	85	0	0	0.776252	Cluster-14691.12043	85525226048	0.304082
4938	3.55512	1.38e-05	0.281285	4	7	Cluster-14691.12045	723.5	4	0	0	0.716098	Cluster-14691.12045	217167724	0.384923
1979	2.80547	0.000199	0.356447	97	6	Cluster-14691.12046	1378.49	97	0	0	0.799393	Cluster-14691.12046	99807151916	0.300501
8849	3.35041	3.02e-06	0.298471	22	8	Cluster-14691.12048	1164	22	0	0	0.738843	Cluster-14691.12048	381384216	0.42554
6932	3.22759	9.89e-06	0.309829	14	7	Cluster-14691.1205	979.714	14	0	0	0.75249	Cluster-14691.1205	293170918	0.310014
667	2.87107	0.000298	0.348302	103	6	Cluster-14691.1206	1332.63	103	0	0	0.792103	Cluster-14691.1206	186446000000	0.306827
13580	2.94482	4.78e-05	0.339579	64	6	Cluster-14691.12066	1632.23	64	0	0	0.783909	Cluster-14691.12066	28368045558	0.402873
5063	2.92066	5.8e-05	0.342388	15	8	Cluster-14691.12068	1474.47	15	0	0	0.786593	Cluster-14691.12068	1580009722	0.345236
3251	2.6651	0.000172	0.375221	99	6	Cluster-14691.12071	1743.25	99	0	0	0.814989	Cluster-14691.12071	118381000000	0.341819
5741	3.04272	3.23e-05	0.328653	8	6	Cluster-14691.12074	1337.62	8	0	0	0.773031	Cluster-14691.12074	2009903068	0.35036
21621	2.83166	0.000251	0.35315	84	6	Cluster-14691.12075	1552.76	84	0	0	0.796482	Cluster-14691.12075	211466000000	0.350048
21619	2.88811	0.00019	0.346247	79	6	Cluster-14691.12076	1489.86	79	0	0	0.79021	Cluster-14691.12076	164761000000	0.350733
19217	2.79708	0.000126	0.357516	87	6	Cluster-14691.12077	1653.59	87	0	0	0.800325	Cluster-14691.12077	142656000000	0.361695
3253	2.89752	0.000117	0.345123	76	6	Cluster-14691.12078	1554.79	76	0	0	0.789164	Cluster-14691.12078	116931000000	0.369334
20056	2.84463	0.000182	0.35154	80	6	Cluster-14691.12080	1586.05	80	0	0	0.795041	Cluster-14691.12080	169827000000	0.361389
65133	4.44437	2e-07	0.225004	2	8	Cluster-14691.12088	200.5	2	0	0	0.617292	Cluster-14691.12088	355000	0.551105
13632	2.91761	1.48e-05	0.342746	30	6	Cluster-14691.12092	1778.93	30	0	0	0.786932	Cluster-14691.12092	1797577000	0.420912
55954	3.60547	8.83e-05	0.277357	5	7	Cluster-14691.121	709.6	5	0	0	0.710504	Cluster-14691.121	1072610462	0.386579
5770	2.85302	2.21e-05	0.350506	26	6	Cluster-14691.1210	1760.31	26	0	0	0.794109	Cluster-14691.1210	987367180	0.388883
7610	2.99746	7.2e-06	0.333616	14	8	Cluster-14691.12103	1469.57	14	0	0	0.77806	Cluster-14691.12103	537821636	0.367235
1545	3.16885	1.53e-05	0.315572	40	7	Cluster-14691.12135	1179.58	40	0	0	0.759017	Cluster-14691.12135	4185142802	0.347765
485	2.7302	0.000134	0.366274	73	6	Cluster-14691.12144	1507.05	73	0	0	0.807756	Cluster-14691.12144	37889231368	0.306295
483	2.86192	3.27e-05	0.349416	42	6	Cluster-14691.12146	1635.95	42	0	0	0.79312	Cluster-14691.12146	5880979654	0.366663
22101	3.13605	4.51e-05	0.318873	42	7	Cluster-14691.12154	1310.26	42	0	0	0.762662	Cluster-14691.12154	29512024616	0.383498
5772	2.63458	9.84e-05	0.379567	80	6	Cluster-14691.1216	1871.14	80	0	0	0.81838	Cluster-14691.1216	34140575808	0.35642
5441	2.6417	0.000106	0.378544	70	6	Cluster-14691.12167	1919.1	70	0	0	0.817588	Cluster-14691.12167	29870959698	0.364935
86492	4.0459	0	0.247164	1	8	Cluster-14691.12177	405	1	0	0	0.661567	Cluster-14691.12177	0	0
15346	2.58627	0.000162	0.386657	117	6	Cluster-14691.12179	1818.53	117	0	0	0.823748	Cluster-14691.12179	95545332366	0.337454
16159	2.75054	2.95e-05	0.363565	57	6	Cluster-14691.12183	1919.47	57	0	0	0.805496	Cluster-14691.12183	8375688078	0.39491
7555	2.54762	0.000211	0.392524	117	6	Cluster-14691.12186	1791.24	117	0	0	0.828043	Cluster-14691.12186	74648557390	0.323674
5466	2.5883	0.000198	0.386354	103	6	Cluster-14691.12203	1850.74	103	0	0	0.823522	Cluster-14691.12203	82763640044	0.342227
5468	2.63865	0.000123	0.378981	84	6	Cluster-14691.12206	1921.24	84	0	0	0.817928	Cluster-14691.12206	47000035134	0.365481
18842	2.96491	7.16e-06	0.337279	14	6	Cluster-14691.12207	1562.57	14	0	0	0.781677	Cluster-14691.12207	905027626	0.385383
92157	3.70871	1.7e-07	0.269636	2	8	Cluster-14691.12217	860.5	2	0	0	0.699032	Cluster-14691.12217	4268672	0.563976
12506	3.32829	4.97e-06	0.300455	14	7	Cluster-14691.12218	911.214	14	0	0	0.741301	Cluster-14691.12218	407295256	0.317148
1941	3.06459	6.38e-05	0.326308	70	6	Cluster-14691.12220	1136.5	70	0	0	0.770601	Cluster-14691.12220	36420916740	0.307307
1939	2.88481	8.68e-05	0.346644	71	7	Cluster-14691.12229	1472.7	71	0	0	0.790577	Cluster-14691.12229	25144454526	0.338401
3468	2.62161	0.000172	0.381444	108	6	Cluster-14691.12232	1764.31	108	0	0	0.819821	Cluster-14691.12232	65179987384	0.335231
643	2.81081	0.000158	0.35577	96	6	Cluster-14691.12233	1432.54	96	0	0	0.798799	Cluster-14691.12233	62729250892	0.311883
33382	3.03916	2.14e-05	0.329038	10	6	Cluster-14691.12239	1670.2	10	0	0	0.773427	Cluster-14691.12239	1182158824	0.436963
15983	3.44323	7.3e-07	0.290425	8	7	Cluster-14691.1224	926.375	8	0	0	0.72853	Cluster-14691.1224	185285358	0.390948
409	2.62085	0.000104	0.381555	86	6	Cluster-14691.12252	1771.85	86	0	0	0.819905	Cluster-14691.12252	28090939640	0.332491
8359	4.50134	4.26e-06	0.222156	6	8	Cluster-14691.12254	124.167	6	0	0	0.610963	Cluster-14691.12254	820620512	0.302621
37343	3.37864	7.7e-07	0.295977	8	8	Cluster-14691.12258	1393.12	8	0	0	0.735707	Cluster-14691.12258	80338164	0.529325
286178	4.01157	0	0.249279	1	8	Cluster-14691.12259	937	1	0	0	0.665381	Cluster-14691.12259	0	0
617	2.75156	0.000159	0.363431	91	6	Cluster-14691.12261	1545.87	91	0	0	0.805383	Cluster-14691.12261	67309850512	0.320313
21338	2.91481	2.74e-05	0.343075	58	6	Cluster-14691.12281	1754.33	58	0	0	0.787243	Cluster-14691.12281	29877621980	0.422285
78468	4.08633	0.000239	0.244718	8	8	Cluster-14691.12282	387.625	8	0	0	0.657074	Cluster-14691.12282	72672236818	0.432951
8731	3.31532	1.41e-06	0.30163	11	7	Cluster-14691.12285	984.545	11	0	0	0.742742	Cluster-14691.12285	123397630	0.357653
20678	3.02009	1.35e-05	0.331116	35	6	Cluster-14691.12287	1402.26	35	0	0	0.775546	Cluster-14691.12287	2717417136	0.368946
19820	2.7274	0.000115	0.36665	91	6	Cluster-14691.12290	1724.95	91	0	0	0.808067	Cluster-14691.12290	113135000000	0.357146
22198	2.98423	4.56e-05	0.335094	58	6	Cluster-14691.12292	1518.02	58	0	0	0.77953	Cluster-14691.12292	47177946384	0.386896
9562	4.3953	0	0.227516	1	8	Cluster-14691.12293	274	1	0	0	0.622745	Cluster-14691.12293	0	0
6199	2.64298	0.00026	0.378361	69	6	Cluster-14691.12298	1874.06	69	0	0	0.817447	Cluster-14691.12298	23180297732	0.354813
16476	2.72562	7.15e-05	0.366889	79	6	Cluster-14691.1231	1746.96	79	0	0	0.808264	Cluster-14691.1231	33139607756	0.355666
33578	3.17394	2.47e-06	0.315066	14	6	Cluster-14691.12311	1587.64	14	0	0	0.758452	Cluster-14691.12311	173879162	0.486999
81712	3.51214	4.8e-07	0.284726	3	8	Cluster-14691.12312	1094.33	3	0	0	0.720873	Cluster-14691.12312	10172790	0.517432
2839	3.26802	4.31e-05	0.305995	28	7	Cluster-14691.12326	938.607	28	0	0	0.747997	Cluster-14691.12326	2182802764	0.309339
21729	3.18309	1.01e-05	0.31416	38	6	Cluster-14691.12334	1331.37	38	0	0	0.757434	Cluster-14691.12334	4193702206	0.414962
5354	3.71786	1.07e-06	0.268972	2	8	Cluster-14691.12351	740	2	0	0	0.698015	Cluster-14691.12351	28778188	0.557315
139	3.07425	4.52e-05	0.325282	55	6	Cluster-14691.12358	1137.42	55	0	0	0.769527	Cluster-14691.12358	19359960860	0.311433
19002	2.73935	0.000103	0.36505	88	6	Cluster-14691.12364	1701.81	88	0	0	0.806739	Cluster-14691.12364	98500989570	0.355594
179066	3.59021	3.08e-06	0.278535	3	8	Cluster-14691.12368	945.667	3	0	0	0.712199	Cluster-14691.12368	13823840	0.50436
3685	3.39263	8.43e-05	0.294757	49	6	Cluster-14691.12370	917.122	49	0	0	0.734153	Cluster-14691.12370	48211618850	0.363396
5710	3.53376	1.26e-05	0.282985	4	8	Cluster-14691.12376	746.25	4	0	0	0.718471	Cluster-14691.12376	608249004	0.37563
24895	4.84615	0.000733	0.206349	6	8	Cluster-14691.12391	60.1667	6	0	0	0.57265	Cluster-14691.12391	6003063608	0.277778
13348	3.2754	1.89e-05	0.305306	9	7	Cluster-14691.12394	667.111	9	0	0	0.747178	Cluster-14691.12394	628723956	0.225724
9640	3.30947	1.74e-05	0.302163	4	8	Cluster-14691.12395	1101	4	0	0	0.743392	Cluster-14691.12395	1032006738	0.380623
4749	2.65518	5.22e-05	0.376622	70	6	Cluster-14691.12404	1964.51	70	0	0	0.816091	Cluster-14691.12404	18203633608	0.37935
9315	4.3953	0	0.227516	1	8	Cluster-14691.12410	274	1	0	0	0.622745	Cluster-14691.12410	0	0
176008	3.68074	3.3e-07	0.271685	4	8	Cluster-14691.12413	769.25	4	0	0	0.70214	Cluster-14691.12413	1096070	0.445362
9482	3.1602	5.36e-05	0.316435	9	7	Cluster-14691.1242	1717.56	9	0	0	0.759977	Cluster-14691.1242	4608147172	0.508308
19710	2.84437	3.96e-05	0.351571	56	6	Cluster-14691.12428	1833.04	56	0	0	0.79507	Cluster-14691.12428	15733311560	0.41077
26397	3.50833	4.7e-07	0.285036	4	8	Cluster-14691.12452	1143.25	4	0	0	0.721297	Cluster-14691.12452	5435124	0.533512
9025	2.77826	6.97e-05	0.359938	83	6	Cluster-14691.12454	1707.64	83	0	0	0.802416	Cluster-14691.12454	51196469206	0.364822
20871	2.88862	0.000128	0.346186	72	6	Cluster-14691.12464	1575.33	72	0	0	0.790153	Cluster-14691.12464	100506000000	0.37017
46316	3.31964	6.7e-07	0.301237	5	6	Cluster-14691.12479	1031.6	5	0	0	0.742262	Cluster-14691.12479	227652636	0.381704
32863	3.55537	9.3e-07	0.281265	5	7	Cluster-14691.12488	864.4	5	0	0	0.71607	Cluster-14691.12488	6203736	0.423235
8309	3.54011	0.000579	0.282477	41	7	Cluster-14691.12491	840.951	41	0	0	0.717765	Cluster-14691.12491	284732000000	0.387431
2073	2.87743	6.98e-05	0.347532	84	6	Cluster-14691.12506	1428.77	84	0	0	0.791396	Cluster-14691.12506	50299825938	0.328753
3953	3.30718	2.27e-05	0.302372	50	6	Cluster-14691.12513	1005.86	50	0	0	0.743646	Cluster-14691.12513	8570980174	0.349638
3537	3.26523	1.01e-05	0.306258	30	8	Cluster-14691.12521	1341.37	30	0	0	0.748308	Cluster-14691.12521	6575889584	0.451758
8989	2.67451	0.000169	0.373901	103	6	Cluster-14691.12528	1652.26	103	0	0	0.813944	Cluster-14691.12528	145534000000	0.328937
7577	2.6801	6.83e-05	0.37312	81	6	Cluster-14691.12530	1949.58	81	0	0	0.813322	Cluster-14691.12530	20773059560	0.381252
1737	2.80598	3.91e-05	0.356382	36	6	Cluster-14691.12531	1623	36	0	0	0.799336	Cluster-14691.12531	5080511470	0.346581
7579	2.57228	0.00019	0.38876	108	6	Cluster-14691.12538	1856.03	108	0	0	0.825302	Cluster-14691.12538	126260000000	0.340935
26679	4.0431	0.000772	0.247335	14	6	Cluster-14691.1254	245.643	14	0	0	0.661878	Cluster-14691.1254	186688000000	0.240081
647	2.94304	0.000157	0.339785	98	6	Cluster-14691.12543	1196.64	98	0	0	0.784107	Cluster-14691.12543	131793000000	0.29219
78473	5.69676	0	0.175538	1	8	Cluster-14691.12551	13	1	0	0	0.478138	Cluster-14691.12551	0	0
14618	3.14215	2.93e-05	0.318254	50	6	Cluster-14691.12560	1146.22	50	0	0	0.761983	Cluster-14691.12560	9265101432	0.334958
1377	2.6239	0.000251	0.381112	109	6	Cluster-14691.12566	1542.2	109	0	0	0.819566	Cluster-14691.12566	106552000000	0.290628
317	2.57457	0.000219	0.388414	111	6	Cluster-14691.12575	1621.68	111	0	0	0.825048	Cluster-14691.12575	109450000000	0.295205
219349	4.10184	0	0.243793	1	8	Cluster-14691.12594	534	1	0	0	0.655351	Cluster-14691.12594	0	0
9443	4.3953	0	0.227516	1	8	Cluster-14691.12600	274	1	0	0	0.622745	Cluster-14691.12600	0	0
20353	2.94024	4.8e-05	0.340108	54	6	Cluster-14691.12617	1601.28	54	0	0	0.784418	Cluster-14691.12617	26260069236	0.391266
234776	3.87425	0	0.258114	1	8	Cluster-14691.12619	1046	1	0	0	0.680639	Cluster-14691.12619	0	0
865	2.89142	0.000111	0.345851	84	6	Cluster-14691.12633	1351.32	84	0	0	0.789842	Cluster-14691.12633	78570330854	0.314174
2029	2.56084	0.000246	0.390497	123	6	Cluster-14691.12641	1705.03	123	0	0	0.826573	Cluster-14691.12641	142692000000	0.309318
7407	3.11214	4.28e-06	0.321322	10	6	Cluster-14691.12653	1548.9	10	0	0	0.765318	Cluster-14691.12653	213534084	0.436028
5402	2.61882	0.000365	0.381852	87	6	Cluster-14691.12664	1825.79	87	0	0	0.820131	Cluster-14691.12664	71641952360	0.344236
13699	2.73833	4.92e-05	0.365185	68	6	Cluster-14691.12666	1967.01	68	0	0	0.806852	Cluster-14691.12666	10361780666	0.403948
26963	3.67285	0.000198	0.272268	17	7	Cluster-14691.12667	700.176	17	0	0	0.703016	Cluster-14691.12667	57139569228	0.376104
3543	2.5321	0.000235	0.394928	124	6	Cluster-14691.1267	1778.23	124	0	0	0.829766	Cluster-14691.1267	134193000000	0.3181
71072	3.05798	4.36e-06	0.327013	17	8	Cluster-14691.12681	1244.59	17	0	0	0.771336	Cluster-14691.12681	334950654	0.333581
7575	3.38703	4.89e-06	0.295244	7	7	Cluster-14691.12682	746.571	7	0	0	0.734774	Cluster-14691.12682	153723430	0.291467
8274	4.05709	6e-07	0.246482	4	8	Cluster-14691.127	412.5	4	0	0	0.660324	Cluster-14691.127	122933418	0.455199
32340	3.70947	1e-08	0.26958	2	8	Cluster-14691.12702	1306	2	0	0	0.698948	Cluster-14691.12702	130044	0.794279
8644	2.77622	0.000154	0.360202	92	6	Cluster-14691.1271	1606.21	92	0	0	0.802642	Cluster-14691.1271	153238000000	0.345577
13443	3.25912	6.66e-06	0.306831	9	8	Cluster-14691.12713	960	9	0	0	0.748986	Cluster-14691.12713	53472948	0.314014
2777	2.99441	3.51e-05	0.333956	42	7	Cluster-14691.12714	1459.26	42	0	0	0.778399	Cluster-14691.12714	5449766896	0.364474
2775	2.88455	0.000106	0.346674	89	6	Cluster-14691.12716	1346.15	89	0	0	0.790605	Cluster-14691.12716	82829254064	0.312244
24499	3.72524	0.000535	0.268439	19	7	Cluster-14691.12719	695.211	19	0	0	0.697196	Cluster-14691.12719	183452000000	0.405497
1079	2.50642	0.000212	0.398975	116	6	Cluster-14691.1272	1762.35	116	0	0	0.83262	Cluster-14691.1272	69940867768	0.307284
1081	2.71672	0.000397	0.368091	80	6	Cluster-14691.1273	1466.14	80	0	0	0.809253	Cluster-14691.1273	55684617332	0.2945
5048	2.89193	6.06e-05	0.34579	13	6	Cluster-14691.12735	1386.54	13	0	0	0.789786	Cluster-14691.12735	4840461530	0.319248
7950	2.72206	5.93e-05	0.367369	55	6	Cluster-14691.12740	1910.45	55	0	0	0.80866	Cluster-14691.12740	10093155488	0.383964
46291	3.3171	5.5e-07	0.301468	5	8	Cluster-14691.12753	1348	5	0	0	0.742544	Cluster-14691.12753	37582342	0.472135
19035	2.80013	5.91e-05	0.357127	39	6	Cluster-14691.12756	1697.15	39	0	0	0.799986	Cluster-14691.12756	11019847930	0.362891
18264	2.58296	0.000215	0.387152	112	6	Cluster-14691.12757	1773.62	112	0	0	0.824115	Cluster-14691.12757	166394000000	0.327837
5590	2.53973	0.000225	0.393742	113	6	Cluster-14691.12758	1842.85	113	0	0	0.828919	Cluster-14691.12758	115379000000	0.330554
8755	2.65213	0.000192	0.377055	113	6	Cluster-14691.12759	1705.53	113	0	0	0.81643	Cluster-14691.12759	171628000000	0.332008
1713	2.49599	0.000274	0.400642	135	6	Cluster-14691.12762	1731.15	135	0	0	0.833778	Cluster-14691.12762	119721000000	0.303109
719	3.15359	0.000118	0.317099	33	7	Cluster-14691.12773	1245.94	33	0	0	0.760712	Cluster-14691.12773	2882618624	0.361901
717	2.9644	7.1e-05	0.337336	63	6	Cluster-14691.12774	1258.9	63	0	0	0.781733	Cluster-14691.12774	22166181302	0.313067
7091	3.10045	1.78e-06	0.322534	7	6	Cluster-14691.12782	1546.57	7	0	0	0.766617	Cluster-14691.12782	99841526	0.430761
3074	2.71214	0.000144	0.368712	102	6	Cluster-14691.12789	1641.31	102	0	0	0.809762	Cluster-14691.12789	144616000000	0.336613
60115	3.91723	0	0.255283	1	8	Cluster-14691.12791	881	1	0	0	0.675864	Cluster-14691.12791	0	0
214155	4.09015	0	0.24449	1	8	Cluster-14691.12800	624	1	0	0	0.65665	Cluster-14691.12800	0	0
4832	2.56821	0.000186	0.389376	104	6	Cluster-14691.12807	1868.76	104	0	0	0.825754	Cluster-14691.12807	99100587338	0.340521
1669	2.69282	0.000114	0.371358	55	6	Cluster-14691.12819	1699.47	55	0	0	0.811909	Cluster-14691.12819	18914876526	0.333034
355	3.30159	3.04e-05	0.302884	54	6	Cluster-14691.12822	979.778	54	0	0	0.744268	Cluster-14691.12822	17708889838	0.342469
115562	3.93325	3.8e-07	0.254243	4	8	Cluster-14691.12823	591.75	4	0	0	0.674083	Cluster-14691.12823	37612120	0.494765
9032	3.09104	1.47e-05	0.323516	14	6	Cluster-14691.12826	1519.64	14	0	0	0.767663	Cluster-14691.12826	395577388	0.42056
357	3.19682	4.59e-05	0.312811	63	6	Cluster-14691.12827	999.286	63	0	0	0.755909	Cluster-14691.12827	21928151518	0.308303
59572	3.21335	2.54e-06	0.311202	3	8	Cluster-14691.12828	1457.33	3	0	0	0.754072	Cluster-14691.12828	297268062	0.456531
2825	2.93617	4.71e-05	0.340579	42	6	Cluster-14691.1283	1466.55	42	0	0	0.78487	Cluster-14691.1283	6669374904	0.352295
18600	2.84921	3.51e-05	0.350975	57	6	Cluster-14691.12834	1623.67	57	0	0	0.794533	Cluster-14691.12834	15190385276	0.365877
20252	2.87235	5.56e-05	0.348147	80	6	Cluster-14691.1284	1612.84	80	0	0	0.791962	Cluster-14691.1284	57534131048	0.375282
447	2.51736	0.00029	0.397242	116	6	Cluster-14691.12849	1719.78	116	0	0	0.831405	Cluster-14691.12849	81263458906	0.302177
16045	2.9527	1.42e-05	0.338673	38	8	Cluster-14691.12855	1580.18	38	0	0	0.783033	Cluster-14691.12855	1105509938	0.38339
6870	2.78741	4.66e-05	0.358756	60	6	Cluster-14691.1286	1718.2	60	0	0	0.801399	Cluster-14691.1286	18638666686	0.364045
115793	4.00776	5.28e-05	0.249516	8	8	Cluster-14691.12873	362.625	8	0	0	0.665805	Cluster-14691.12873	19633292588	0.344733
18182	2.763	6.78e-05	0.361925	89	6	Cluster-14691.1288	1726.2	89	0	0	0.804111	Cluster-14691.1288	71971750538	0.36489
19431	2.83013	4.01e-05	0.35334	60	6	Cluster-14691.12883	1864.07	60	0	0	0.796652	Cluster-14691.12883	11210652138	0.411455
2513	2.46395	0.000334	0.405852	134	6	Cluster-14691.12887	1707.59	134	0	0	0.837338	Cluster-14691.12887	128896000000	0.290582
10025	2.89243	2.61e-05	0.345729	42	6	Cluster-14691.1289	1434.07	42	0	0	0.789729	Cluster-14691.1289	2343112820	0.330505
323	3.03255	5.32e-05	0.329756	71	6	Cluster-14691.12891	1263.11	71	0	0	0.774161	Cluster-14691.12891	42608320266	0.33031
2970	3.37228	1.89e-06	0.296535	21	8	Cluster-14691.12895	1157.62	21	0	0	0.736413	Cluster-14691.12895	372232908	0.438945
12625	3.75677	2.66e-06	0.266186	2	8	Cluster-14691.12899	692.5	2	0	0	0.693692	Cluster-14691.12899	54797418	0.559466
12053	3.63929	7.7e-07	0.274779	6	7	Cluster-14691.12902	829.833	6	0	0	0.706746	Cluster-14691.12902	68966708	0.430787
967	3.22912	3.29e-06	0.309682	10	7	Cluster-14691.12904	1059.9	10	0	0	0.75232	Cluster-14691.12904	254983690	0.341912
82126	4.00343	1.64e-06	0.249786	2	8	Cluster-14691.12906	442.5	2	0	0	0.666285	Cluster-14691.12906	652060	0.603142
59522	3.56605	1.08e-05	0.280422	3	8	Cluster-14691.12908	884.667	3	0	0	0.714883	Cluster-14691.12908	905656864	0.468292
18700	2.80318	0.000189	0.356738	52	6	Cluster-14691.12920	1747.65	52	0	0	0.799647	Cluster-14691.12920	10340507570	0.375624
5747	2.96211	4.25e-05	0.337597	11	6	Cluster-14691.12925	1416.82	11	0	0	0.781988	Cluster-14691.12925	2233797994	0.348466
6911	3.72931	2e-07	0.268146	2	8	Cluster-14691.12930	750.5	2	0	0	0.696744	Cluster-14691.12930	603014	0.554774
12333	3.31176	4e-06	0.301954	14	7	Cluster-14691.12931	1084.93	14	0	0	0.743138	Cluster-14691.12931	656404918	0.376103
20740	3.2225	3.84e-06	0.310318	19	8	Cluster-14691.12933	1492.63	19	0	0	0.753055	Cluster-14691.12933	970701520	0.473835
10085	2.81055	2.72e-05	0.355802	51	6	Cluster-14691.12937	1689.9	51	0	0	0.798827	Cluster-14691.12937	7416313784	0.366118
4491	3.15308	2.12e-05	0.31715	37	7	Cluster-14691.12949	1168.86	37	0	0	0.760769	Cluster-14691.12949	4293748832	0.340287
7344	2.83598	2.01e-05	0.352612	25	6	Cluster-14691.12953	1807.4	25	0	0	0.796002	Cluster-14691.12953	2032203918	0.393465
10629	2.86472	6.88e-05	0.349075	61	6	Cluster-14691.12957	1528.64	61	0	0	0.792809	Cluster-14691.12957	11139038766	0.34562
4846	2.78538	8.74e-05	0.359018	20	6	Cluster-14691.12967	1770.2	20	0	0	0.801625	Cluster-14691.12967	9125301822	0.373092
17963	3.28481	1.16e-06	0.304432	6	8	Cluster-14691.12968	1134.33	6	0	0	0.746133	Cluster-14691.12968	83691714	0.389729
6007	2.5405	0.000178	0.393624	93	6	Cluster-14691.12975	1867.86	93	0	0	0.828834	Cluster-14691.12975	45928109826	0.331592
9299	3.76313	8.24e-06	0.265736	3	8	Cluster-14691.12983	648	3	0	0	0.692986	Cluster-14691.12983	134584466	0.444063
158486	3.55257	2e-08	0.281486	2	8	Cluster-14691.12995	1400	2	0	0	0.716381	Cluster-14691.12995	86060	0.72412
63070	3.54952	1.08e-06	0.281728	3	8	Cluster-14691.1301	1044.33	3	0	0	0.71672	Cluster-14691.1301	41214010	0.530419
64346	4.42606	0	0.225934	1	8	Cluster-14691.13017	87	1	0	0	0.619326	Cluster-14691.13017	0	0
70561	4.0459	1.12e-06	0.247164	5	8	Cluster-14691.13018	558	5	0	0	0.661567	Cluster-14691.13018	217530788	0.543945
19140	2.69663	0.000145	0.370833	99	6	Cluster-14691.13033	1677.84	99	0	0	0.811485	Cluster-14691.13033	135875000000	0.339441
13208	3.22378	9.26e-06	0.310195	5	6	Cluster-14691.13046	1187.4	5	0	0	0.752914	Cluster-14691.13046	174292212	0.376396
21886	3.25073	6.91e-06	0.307623	27	8	Cluster-14691.13048	1442.11	27	0	0	0.749919	Cluster-14691.13048	7090676518	0.4764
235105	3.87425	0	0.258114	1	8	Cluster-14691.13050	1046	1	0	0	0.680639	Cluster-14691.13050	0	0
5489	2.77673	0.00027	0.360136	32	6	Cluster-14691.13060	1683.19	32	0	0	0.802585	Cluster-14691.13060	22851890634	0.350091
21292	3.21132	5.15e-05	0.311399	48	7	Cluster-14691.13068	1191.71	48	0	0	0.754298	Cluster-14691.13068	27934324656	0.378003
6646	2.85887	2.32e-05	0.349789	42	6	Cluster-14691.13076	1734.98	42	0	0	0.793459	Cluster-14691.13076	3446941394	0.388958
639	3.33948	0.000114	0.299448	54	6	Cluster-14691.13083	905.352	54	0	0	0.740058	Cluster-14691.13083	59062449032	0.333956
25298	3.20191	1.93e-06	0.312314	13	8	Cluster-14691.13088	1482.08	13	0	0	0.755344	Cluster-14691.13088	193811838	0.457546
5921	2.76249	3.34e-05	0.361992	40	6	Cluster-14691.131	1715.53	40	0	0	0.804168	Cluster-14691.131	5120636510	0.355121
3184	2.8548	4.07e-05	0.350287	65	6	Cluster-14691.13106	1756.11	65	0	0	0.793911	Cluster-14691.13106	21977574630	0.397893
1397	2.87947	7.79e-05	0.347287	78	7	Cluster-14691.13108	1429.6	78	0	0	0.79117	Cluster-14691.13108	37441787472	0.327511
20598	3.15461	6.47e-05	0.316996	39	7	Cluster-14691.1311	1244.74	39	0	0	0.760599	Cluster-14691.1311	28429377468	0.371933
2421	2.80852	0.000172	0.35606	109	6	Cluster-14691.13116	1376.83	109	0	0	0.799053	Cluster-14691.13116	162085000000	0.302248
171	2.51812	0.000254	0.397122	115	6	Cluster-14691.13137	1789.61	115	0	0	0.83132	Cluster-14691.13137	68100578084	0.314508
34457	3.22301	2.86e-06	0.310269	13	6	Cluster-14691.13138	1186.08	13	0	0	0.752999	Cluster-14691.13138	448246146	0.380931
13765	4.04692	1.59e-05	0.247102	3	8	Cluster-14691.1314	194.667	3	0	0	0.661454	Cluster-14691.1314	680316962	0.432292
14592	3.32804	1.45e-05	0.300478	29	6	Cluster-14691.13178	1053.97	29	0	0	0.741329	Cluster-14691.13178	1468474312	0.379858
1601	2.79352	0.00024	0.357972	111	6	Cluster-14691.13179	1302.41	111	0	0	0.80072	Cluster-14691.13179	193362000000	0.280659
38625	3.32397	1.66e-06	0.300845	7	8	Cluster-14691.13181	1257.43	7	0	0	0.741781	Cluster-14691.13181	38548810	0.444125
2851	3.0061	6.06e-05	0.332657	73	6	Cluster-14691.13183	1303.16	73	0	0	0.7771	Cluster-14691.13183	45591237904	0.337873
3042	2.57762	0.000231	0.387954	115	6	Cluster-14691.13185	1759.29	115	0	0	0.824709	Cluster-14691.13185	176693000000	0.324108
1987	2.63255	0.000258	0.37986	120	6	Cluster-14691.13201	1503.89	120	0	0	0.818606	Cluster-14691.13201	182636000000	0.288131
33697	3.65607	3.6e-07	0.273518	4	8	Cluster-14691.1321	665.25	4	0	0	0.704881	Cluster-14691.1321	9355370	0.428825
10346	2.90922	1.71e-05	0.343735	31	6	Cluster-14691.13218	1539.84	31	0	0	0.787865	Cluster-14691.13218	2222126492	0.360637
21638	3.03636	8.1e-05	0.329341	55	7	Cluster-14691.13235	1358.35	55	0	0	0.773737	Cluster-14691.13235	55831677288	0.362249
27159	3.54139	0.000511	0.282375	26	7	Cluster-14691.13236	809.577	26	0	0	0.717624	Cluster-14691.13236	149321000000	0.363079
547	2.49625	0.000334	0.400601	140	6	Cluster-14691.13245	1698.14	140	0	0	0.83375	Cluster-14691.13245	137053000000	0.295978
3402	2.76249	0.000103	0.361992	95	6	Cluster-14691.13251	1644.78	95	0	0	0.804168	Cluster-14691.13251	108926000000	0.350561
3404	2.70935	0.000153	0.369093	96	6	Cluster-14691.13252	1632.04	96	0	0	0.810073	Cluster-14691.13252	108050000000	0.33307
7874	2.91532	1.19e-05	0.343015	18	6	Cluster-14691.13254	1539.94	18	0	0	0.787187	Cluster-14691.13254	749490754	0.360493
8716	2.72537	7.64e-05	0.366923	83	6	Cluster-14691.13261	1851.96	83	0	0	0.808293	Cluster-14691.13261	21902902142	0.377363
8718	2.8309	4.53e-05	0.353245	53	6	Cluster-14691.13262	1636.13	53	0	0	0.796567	Cluster-14691.13262	7113784586	0.359686
27016	3.47807	1.13e-05	0.287516	14	8	Cluster-14691.13263	996.143	14	0	0	0.724659	Cluster-14691.13263	1646259964	0.412922
8714	2.58144	0.000204	0.387381	125	6	Cluster-14691.13269	1700.94	125	0	0	0.824285	Cluster-14691.13269	78115561184	0.315504
6668	2.75995	3.73e-05	0.362326	53	6	Cluster-14691.13270	1965.49	53	0	0	0.80445	Cluster-14691.13270	4861935960	0.405217
3082	2.63153	0.000222	0.380007	101	6	Cluster-14691.13271	1764.3	101	0	0	0.818719	Cluster-14691.13271	45142245324	0.33812
3522	2.52422	0.000307	0.396162	137	6	Cluster-14691.13272	1696.35	137	0	0	0.830642	Cluster-14691.13272	126495000000	0.302741
26879	3.56529	9.7e-06	0.280482	14	7	Cluster-14691.13278	1008.71	14	0	0	0.714968	Cluster-14691.13278	2530789582	0.473995
9572	4.3953	0	0.227516	1	8	Cluster-14691.13284	274	1	0	0	0.622745	Cluster-14691.13284	0	0
132681	3.97444	1.6e-07	0.251608	2	8	Cluster-14691.133	511	2	0	0	0.669506	Cluster-14691.133	1798664	0.580866
116149	4.15601	1e-08	0.240616	2	8	Cluster-14691.13300	701	2	0	0	0.649332	Cluster-14691.13300	36636	0.846433
2691	3.33668	3.05e-05	0.299699	53	6	Cluster-14691.13301	925.528	53	0	0	0.740369	Cluster-14691.13301	12691934124	0.334853
13970	2.79275	0.000106	0.35807	89	6	Cluster-14691.13303	1642.24	89	0	0	0.800805	Cluster-14691.13303	88636458896	0.358114
46831	3.22657	6.79e-06	0.309926	7	8	Cluster-14691.1331	1430.43	7	0	0	0.752603	Cluster-14691.1331	347658390	0.457417
26727	4.09116	3.11e-06	0.244429	7	8	Cluster-14691.13310	506.714	7	0	0	0.656537	Cluster-14691.13310	1359889886	0.504202
5457	3.48366	2e-07	0.287054	2	8	Cluster-14691.13316	1293.5	2	0	0	0.724038	Cluster-14691.13316	4081690	0.599768
59484	3.73541	1.59e-05	0.267708	4	8	Cluster-14691.1332	480.5	4	0	0	0.696066	Cluster-14691.1332	227074422	0.371705
2105	2.89269	0.00013	0.345699	95	6	Cluster-14691.13321	1340.22	95	0	0	0.789701	Cluster-14691.13321	91705339642	0.313488
2107	2.98932	0.000141	0.334524	88	6	Cluster-14691.13323	1175.65	88	0	0	0.778964	Cluster-14691.13323	96050888138	0.301424
2103	2.80114	3.14e-05	0.356997	36	6	Cluster-14691.13324	1576.06	36	0	0	0.799873	Cluster-14691.13324	6592181476	0.335618
1153	3.23776	0.000265	0.308855	65	6	Cluster-14691.13326	910.631	65	0	0	0.75136	Cluster-14691.13326	129176000000	0.301003
17931	2.76961	3.41e-05	0.361061	51	6	Cluster-14691.13327	1829.8	51	0	0	0.803376	Cluster-14691.13327	6494726342	0.382195
19851	2.74978	9.33e-05	0.363666	85	6	Cluster-14691.13340	1740.36	85	0	0	0.80558	Cluster-14691.13340	83080002358	0.366568
19846	2.8754	4.05e-05	0.347778	58	6	Cluster-14691.13341	1727.95	58	0	0	0.791623	Cluster-14691.13341	22264611024	0.401149
3195	2.60509	0.000206	0.383865	108	6	Cluster-14691.13342	1761.73	108	0	0	0.821657	Cluster-14691.13342	140979000000	0.330716
8993	2.94406	4.61e-05	0.339667	73	6	Cluster-14691.13343	1534.56	73	0	0	0.783994	Cluster-14691.13343	35205356994	0.380159
7913	2.59924	0.000121	0.384728	79	6	Cluster-14691.13348	1891.28	79	0	0	0.822307	Cluster-14691.13348	25678641258	0.348953
17856	2.63229	0.000143	0.379897	98	6	Cluster-14691.13355	1835.97	98	0	0	0.818634	Cluster-14691.13355	103312000000	0.350855
36961	3.95257	2.2e-07	0.253	5	8	Cluster-14691.13356	512.6	5	0	0	0.671936	Cluster-14691.13356	3062210	0.461317
2451	2.46751	0.000383	0.405266	140	6	Cluster-14691.13357	1672.55	140	0	0	0.836943	Cluster-14691.13357	144022000000	0.285589
6946	2.48023	0.000378	0.403189	135	6	Cluster-14691.13369	1746.72	135	0	0	0.83553	Cluster-14691.13369	137338000000	0.302289
15717	2.78131	2.87e-05	0.359543	54	6	Cluster-14691.1337	1714.63	54	0	0	0.802077	Cluster-14691.1337	7848322002	0.361907
64320	3.7733	3.45e-06	0.26502	3	7	Cluster-14691.13371	400.333	3	0	0	0.691856	Cluster-14691.13371	148237524	0.366025
37870	3.6253	5e-08	0.275839	2	8	Cluster-14691.13387	1234	2	0	0	0.7083	Cluster-14691.13387	356946	0.670838
18750	2.84259	0.000196	0.351791	82	6	Cluster-14691.1341	1535.18	82	0	0	0.795267	Cluster-14691.1341	171883000000	0.349313
18167	3.04221	6.66e-06	0.328708	13	6	Cluster-14691.13414	1433.62	13	0	0	0.773088	Cluster-14691.13414	352934432	0.377103
11384	2.53414	0.000288	0.394611	126	6	Cluster-14691.13423	1768.21	126	0	0	0.82954	Cluster-14691.13423	151069000000	0.316874
22189	3.39441	1.92e-05	0.294602	17	8	Cluster-14691.13428	1069	17	0	0	0.733955	Cluster-14691.13428	4178669668	0.408257
22187	2.82988	0.000172	0.353372	84	6	Cluster-14691.13429	1588.45	84	0	0	0.79668	Cluster-14691.13429	167335000000	0.358422
30300	5.03102	0	0.198767	1	8	Cluster-14691.1343	107	1	0	0	0.552109	Cluster-14691.1343	0	0
13006	2.87107	2.38e-05	0.348302	33	8	Cluster-14691.13430	1723.67	33	0	0	0.792103	Cluster-14691.13430	1603654564	0.387116
5532	2.79784	0.000111	0.357419	19	6	Cluster-14691.13433	1624.21	19	0	0	0.80024	Cluster-14691.13433	10627105988	0.342884
1325	3.11774	5.85e-06	0.320745	30	7	Cluster-14691.13437	1422.5	30	0	0	0.764696	Cluster-14691.13437	354765978	0.403377
25854	2.89371	2.44e-05	0.345578	37	8	Cluster-14691.13444	1609.76	37	0	0	0.789588	Cluster-14691.13444	3458923372	0.370596
6897	2.54482	0.000213	0.392955	114	6	Cluster-14691.13453	1785.83	114	0	0	0.828353	Cluster-14691.13453	55886295396	0.319062
24747	4.58576	0	0.218066	1	8	Cluster-14691.13457	93	1	0	0	0.601582	Cluster-14691.13457	0	0
20713	2.85455	0.000198	0.350318	84	6	Cluster-14691.13459	1550.24	84	0	0	0.793939	Cluster-14691.13459	187478000000	0.356721
931	2.50973	0.000235	0.39845	109	6	Cluster-14691.13462	1801.57	109	0	0	0.832253	Cluster-14691.13462	57185341346	0.314181
933	3.21742	5.11e-05	0.310808	64	6	Cluster-14691.13464	982.734	64	0	0	0.75362	Cluster-14691.13464	26729209488	0.311168
8085	2.54278	0.00024	0.39327	119	6	Cluster-14691.13474	1806.16	119	0	0	0.82858	Cluster-14691.13474	78701997768	0.325371
22441	3.03789	8.1e-05	0.329176	58	7	Cluster-14691.13475	1417.09	58	0	0	0.773568	Cluster-14691.13475	65718376574	0.378835
2675	2.43929	0.000479	0.409956	144	6	Cluster-14691.13476	1659.86	144	0	0	0.840079	Cluster-14691.13476	189279000000	0.278519
9488	4.3953	0	0.227516	1	8	Cluster-14691.13492	274	1	0	0	0.622745	Cluster-14691.13492	0	0
19433	2.63738	0.000245	0.379164	115	6	Cluster-14691.135	1693.91	115	0	0	0.818069	Cluster-14691.135	210780000000	0.328593
81201	3.98055	0	0.251222	1	8	Cluster-14691.13505	978	1	0	0	0.668828	Cluster-14691.13505	0	0
2917	2.61373	0.000248	0.382595	108	6	Cluster-14691.1351	1776.94	108	0	0	0.820696	Cluster-14691.1351	53278747064	0.335717
2141	2.78462	0.000208	0.359116	112	6	Cluster-14691.13511	1360.97	112	0	0	0.801709	Cluster-14691.13511	196625000000	0.292971
52588	4.02632	3.5e-07	0.248366	2	8	Cluster-14691.13512	273	2	0	0	0.663742	Cluster-14691.13512	494198	0.563147
11881	3.37889	9.53e-06	0.295955	31	6	Cluster-14691.13514	1059.1	31	0	0	0.735678	Cluster-14691.13514	1125317512	0.403854
2143	2.70807	0.000131	0.369266	93	6	Cluster-14691.13515	1504.18	93	0	0	0.810214	Cluster-14691.13515	70674664126	0.301662
59824	3.91723	0	0.255283	1	8	Cluster-14691.13524	881	1	0	0	0.675864	Cluster-14691.13524	0	0
72	2.62797	0.000278	0.380522	118	6	Cluster-14691.13537	1429.78	118	0	0	0.819114	Cluster-14691.13537	190111000000	0.272772
1065	3.03662	3.56e-05	0.329314	48	7	Cluster-14691.13547	1363.27	48	0	0	0.773709	Cluster-14691.13547	11728270180	0.356989
13391	3.34914	1.88e-05	0.298584	5	8	Cluster-14691.13548	892.2	5	0	0	0.738984	Cluster-14691.13548	1175880298	0.336175
16922	2.75613	5.93e-05	0.362827	60	6	Cluster-14691.13576	1719.63	60	0	0	0.804874	Cluster-14691.13576	11343888706	0.355383
7452	2.55474	0.000298	0.39143	104	6	Cluster-14691.13578	1847.31	104	0	0	0.827252	Cluster-14691.13578	68038954950	0.331652
17751	2.77775	0.000148	0.360004	90	6	Cluster-14691.1358	1603.22	90	0	0	0.802472	Cluster-14691.1358	149313000000	0.344416
115721	3.81093	2.1e-07	0.262403	6	8	Cluster-14691.13582	804.167	6	0	0	0.687674	Cluster-14691.13582	16815608	0.529095
6010	3.37305	1.37e-05	0.296468	5	8	Cluster-14691.13593	930.4	5	0	0	0.736328	Cluster-14691.13593	624202900	0.362905
8907	3.25912	2.8e-07	0.306831	8	7	Cluster-14691.13601	1580.38	8	0	0	0.748986	Cluster-14691.13601	69253760	0.533573
3176	2.57991	0.000233	0.38761	123	6	Cluster-14691.13602	1745.67	123	0	0	0.824454	Cluster-14691.13602	212204000000	0.323266
3174	2.77444	0.000105	0.360433	92	6	Cluster-14691.13603	1603.99	92	0	0	0.80284	Cluster-14691.13603	95449911726	0.344581
8909	2.67451	0.00018	0.373901	108	6	Cluster-14691.13604	1623.37	108	0	0	0.813944	Cluster-14691.13604	168789000000	0.323504
9182	3.22479	3.13e-05	0.310097	8	8	Cluster-14691.13613	1253.75	8	0	0	0.752801	Cluster-14691.13613	1379150262	0.394691
21970	2.87921	0.000214	0.347317	59	6	Cluster-14691.13623	1676	59	0	0	0.791199	Cluster-14691.13623	42403584554	0.387821
18413	2.73147	8.22e-05	0.366103	83	6	Cluster-14691.13624	1816.76	83	0	0	0.807615	Cluster-14691.13624	55503362962	0.373998
230768	4.15092	0	0.24091	1	8	Cluster-14691.13631	159	1	0	0	0.649898	Cluster-14691.13631	0	0
2934	2.53465	0.000256	0.394532	116	6	Cluster-14691.13632	1823.58	116	0	0	0.829484	Cluster-14691.13632	121738000000	0.325286
9303	3.47527	3.11e-05	0.287747	5	7	Cluster-14691.13638	774.4	5	0	0	0.72497	Cluster-14691.13638	1214264038	0.353959
20238	2.84793	0.000149	0.351132	81	6	Cluster-14691.13645	1593.52	81	0	0	0.794674	Cluster-14691.13645	153078000000	0.364254
16435	3.17978	1.28e-05	0.314487	43	6	Cluster-14691.13648	1213.3	43	0	0	0.757802	Cluster-14691.13648	6822228582	0.367476
1751	2.49218	0.000389	0.401255	138	6	Cluster-14691.13657	1624.33	138	0	0	0.834202	Cluster-14691.13657	216322000000	0.28178
747	2.58652	0.000147	0.386619	78	6	Cluster-14691.13664	1733.29	78	0	0	0.82372	Cluster-14691.13664	32725857070	0.316748
12397	3.87908	4.41e-05	0.257793	9	8	Cluster-14691.13669	585.778	9	0	0	0.680102	Cluster-14691.13669	27419737868	0.448106
9566	3.6342	1.79e-05	0.275164	3	7	Cluster-14691.13678	734	3	0	0	0.707311	Cluster-14691.13678	1001406608	0.456983
1459	2.54482	0.000374	0.392955	125	6	Cluster-14691.13685	1559.98	125	0	0	0.828353	Cluster-14691.13685	193132000000	0.279188
8494	2.80877	5.03e-05	0.356027	55	6	Cluster-14691.13691	1537.82	55	0	0	0.799025	Cluster-14691.13691	9379443506	0.333801
24857	4.1321	3.36e-05	0.242007	11	8	Cluster-14691.13696	292.455	11	0	0	0.651988	Cluster-14691.13696	18631229406	0.336942
2986	2.62746	0.000118	0.380595	110	6	Cluster-14691.13697	1821.96	110	0	0	0.819171	Cluster-14691.13697	61592138812	0.347181
5036	3.13732	1.26e-05	0.318744	6	6	Cluster-14691.13699	1192.67	6	0	0	0.76252	Cluster-14691.13699	379012778	0.344612
6102	3.53376	1.26e-05	0.282985	4	8	Cluster-14691.13704	746.25	4	0	0	0.718471	Cluster-14691.13704	608249004	0.37563
25179	2.94533	1.32e-05	0.339521	25	8	Cluster-14691.13710	1449.24	25	0	0	0.783853	Cluster-14691.13710	1726726904	0.348554
4949	2.58805	0.000166	0.386392	101	6	Cluster-14691.13719	1876.08	101	0	0	0.82355	Cluster-14691.13719	83097097914	0.3457
10649	2.69587	4.75e-05	0.370938	74	6	Cluster-14691.1372	1879.42	74	0	0	0.81157	Cluster-14691.1372	14998204584	0.372112
59837	3.5747	1.37e-06	0.279744	6	7	Cluster-14691.13751	751.5	6	0	0	0.713922	Cluster-14691.13751	29587432	0.393963
9143	4.04844	2.53e-06	0.247009	2	8	Cluster-14691.13760	449	2	0	0	0.661284	Cluster-14691.13760	9072620	0.61708
127	2.94406	0.000176	0.339667	94	6	Cluster-14691.13762	1233.98	94	0	0	0.783994	Cluster-14691.13762	110029000000	0.302497
5415	2.66764	6.01e-05	0.374863	71	6	Cluster-14691.13779	1987.46	71	0	0	0.814707	Cluster-14691.13779	26619053102	0.386321
553	2.61424	0.000211	0.38252	110	6	Cluster-14691.13798	1566.85	110	0	0	0.82064	Cluster-14691.13798	103761000000	0.293449
9365	2.9555	0.000119	0.338352	15	6	Cluster-14691.13808	1638.07	15	0	0	0.782722	Cluster-14691.13808	9838706394	0.399187
1811	2.71036	0.000166	0.368954	94	6	Cluster-14691.13815	1549.52	94	0	0	0.80996	Cluster-14691.13815	65151824700	0.310761
15466	3.29065	1.34e-06	0.303891	8	8	Cluster-14691.13817	1238.5	8	0	0	0.745483	Cluster-14691.13817	137781688	0.421492
7397	3.23903	2.9e-06	0.308734	8	8	Cluster-14691.13821	1355.12	8	0	0	0.751218	Cluster-14691.13821	43087200	0.430564
9240	4.3953	0	0.227516	1	8	Cluster-14691.13823	274	1	0	0	0.622745	Cluster-14691.13823	0	0
3034	2.77673	0.000155	0.360136	74	6	Cluster-14691.13824	1759.88	74	0	0	0.802585	Cluster-14691.13824	28022874816	0.372328
9238	4.3953	0	0.227516	1	8	Cluster-14691.13828	274	1	0	0	0.622745	Cluster-14691.13828	0	0
12611	2.97483	6.43e-05	0.336154	70	6	Cluster-14691.13830	1405.09	70	0	0	0.780575	Cluster-14691.13830	49137130480	0.351285
6264	2.60483	0.000333	0.383902	68	6	Cluster-14691.13836	1911.63	68	0	0	0.821685	Cluster-14691.13836	45049147952	0.351931
9014	2.58805	0.000248	0.386392	127	6	Cluster-14691.13839	1725.98	127	0	0	0.82355	Cluster-14691.13839	146202000000	0.321346
2699	2.85505	7.38e-05	0.350256	90	7	Cluster-14691.1384	1474.63	90	0	0	0.793883	Cluster-14691.1384	53247565808	0.332649
6537	2.55194	0.000282	0.391859	131	6	Cluster-14691.13843	1743.24	131	0	0	0.827562	Cluster-14691.13843	226975000000	0.31729
72939	3.33592	1.09e-05	0.299768	6	8	Cluster-14691.13845	1263.17	6	0	0	0.740453	Cluster-14691.13845	1976596742	0.457141
8187	2.98729	3.27e-06	0.334752	19	6	Cluster-14691.13847	1647.84	19	0	0	0.779191	Cluster-14691.13847	658102814	0.41202
16206	2.83497	3.77e-05	0.352738	60	6	Cluster-14691.13856	1619.7	60	0	0	0.796115	Cluster-14691.13856	9872218204	0.357329
1825	3.15588	1.69e-05	0.316869	46	6	Cluster-14691.13857	1195.54	46	0	0	0.760458	Cluster-14691.13857	8746516798	0.352269
1823	2.50312	0.000432	0.399502	139	6	Cluster-14691.13858	1578.63	139	0	0	0.832987	Cluster-14691.13858	265898000000	0.276148
82059	4.00343	1.64e-06	0.249786	2	8	Cluster-14691.13859	442.5	2	0	0	0.666285	Cluster-14691.13859	652060	0.603142
2701	2.92753	9.2e-05	0.341585	85	6	Cluster-14691.1387	1314.65	85	0	0	0.78583	Cluster-14691.1387	51226361324	0.316694
5542	2.5288	0.000209	0.395445	108	6	Cluster-14691.13887	1868.81	108	0	0	0.830133	Cluster-14691.13887	73705175614	0.331467
27085	3.73872	2.22e-05	0.267472	7	8	Cluster-14691.1389	680.143	7	0	0	0.695698	Cluster-14691.1389	1265845272	0.4323
29015	3.09638	2.59e-06	0.322958	17	6	Cluster-14691.13896	1947.94	17	0	0	0.767069	Cluster-14691.13896	145222232	0.549208
2263	3.04323	3.48e-05	0.328598	34	7	Cluster-14691.13904	1251.5	34	0	0	0.772975	Cluster-14691.13904	2499137740	0.3332
523	2.75995	2.84e-05	0.362326	53	6	Cluster-14691.13911	1753.53	53	0	0	0.80445	Cluster-14691.13911	3674272944	0.362842
98532	3.37915	2.6e-05	0.295933	4	8	Cluster-14691.13918	1180.25	4	0	0	0.73565	Cluster-14691.13918	130717514	0.448214
7437	2.64526	0.00023	0.378034	57	6	Cluster-14691.13926	1832.23	57	0	0	0.817193	Cluster-14691.13926	21429310140	0.350005
27621	3.76999	7.14e-06	0.265252	12	7	Cluster-14691.13927	675.917	12	0	0	0.692223	Cluster-14691.13927	3076953572	0.448748
9343	3.96224	9.99e-06	0.252383	3	8	Cluster-14691.13936	386.333	3	0	0	0.670862	Cluster-14691.13936	23694926	0.46203
81079	3.48341	6.18e-06	0.287075	4	8	Cluster-14691.13940	1070.5	4	0	0	0.724066	Cluster-14691.13940	32076704	0.439581
7045	2.96058	0.00114003	0.337771	27	8	Cluster-14691.13944	1595.67	27	0	0	0.782157	Cluster-14691.13944	43426778238	0.387714
8811	3.38754	1.85e-06	0.295199	8	6	Cluster-14691.1395	770.75	8	0	0	0.734718	Cluster-14691.1395	141616092	0.309509
3739	3.3822	5.6e-07	0.295666	8	7	Cluster-14691.13969	1259	8	0	0	0.735311	Cluster-14691.13969	66923322	0.481992
88152	3.40127	7.2e-06	0.294008	5	8	Cluster-14691.1398	840.4	5	0	0	0.733192	Cluster-14691.1398	342552208	0.342472
9497	3.64336	1.75e-05	0.274472	4	7	Cluster-14691.13987	581.5	4	0	0	0.706294	Cluster-14691.13987	300706956	0.350332
4359	3.39771	7.15e-06	0.294316	29	6	Cluster-14691.13994	1022.14	29	0	0	0.733588	Cluster-14691.13994	714888596	0.409274
70096	3.63344	5.85e-05	0.275221	28	8	Cluster-14691.13995	831	28	0	0	0.707396	Cluster-14691.13995	23251425226	0.4341
7902	2.91583	1.22e-05	0.342956	22	6	Cluster-14691.1400	1800	22	0	0	0.78713	Cluster-14691.1400	700026298	0.420033
1753	3.16249	0.000139	0.316206	68	6	Cluster-14691.14023	1039.79	68	0	0	0.759723	Cluster-14691.14023	76677931612	0.314691
13920	2.60585	0.000179	0.383752	107	6	Cluster-14691.14034	1830.71	107	0	0	0.821572	Cluster-14691.14034	85409211502	0.343221
22243	2.95931	8.46e-05	0.337916	68	6	Cluster-14691.14047	1503.51	68	0	0	0.782299	Cluster-14691.14047	79480712854	0.376665
9363	4.3953	0	0.227516	1	8	Cluster-14691.14065	274	1	0	0	0.622745	Cluster-14691.14065	0	0
14910	3.64921	5.6e-07	0.274032	3	8	Cluster-14691.14073	872.667	3	0	0	0.705644	Cluster-14691.14073	5227670	0.492467
2349	2.79682	0.000201	0.357549	107	6	Cluster-14691.14074	1344.15	107	0	0	0.800353	Cluster-14691.14074	155544000000	0.292053
7347	3.5246	1.35e-06	0.28372	4	8	Cluster-14691.14079	886.5	4	0	0	0.719489	Cluster-14691.14079	10038832	0.444528
19832	2.8047	0.000123	0.356544	86	6	Cluster-14691.1408	1623.84	86	0	0	0.799477	Cluster-14691.1408	131996000000	0.356589
28773	3.18055	1.07e-06	0.314411	14	7	Cluster-14691.14080	1687.14	14	0	0	0.757717	Cluster-14691.14080	130074012	0.518335
2353	2.6918	0.000236	0.371499	113	6	Cluster-14691.14083	1441.95	113	0	0	0.812022	Cluster-14691.14083	173250000000	0.288651
6213	2.60331	0.000112	0.384127	92	6	Cluster-14691.1409	1894.46	92	0	0	0.821855	Cluster-14691.1409	40837466410	0.353389
12258	3.05111	4.71e-05	0.327749	65	6	Cluster-14691.14092	1147.6	65	0	0	0.772099	Cluster-14691.14092	26866857754	0.305028
3599	3.11697	3.24e-05	0.320824	47	6	Cluster-14691.14093	1265.17	47	0	0	0.764781	Cluster-14691.14093	10935462226	0.35711
9466	3.76313	8.24e-06	0.265736	3	8	Cluster-14691.14094	648	3	0	0	0.692986	Cluster-14691.14094	134584466	0.444063
6636	2.97127	5.91e-06	0.336557	22	6	Cluster-14691.14106	1594	22	0	0	0.780971	Cluster-14691.14106	2406409518	0.393722
9458	4.3953	0	0.227516	1	8	Cluster-14691.14111	274	1	0	0	0.622745	Cluster-14691.14111	0	0
16263	3.53579	4.9e-07	0.282822	3	6	Cluster-14691.14117	820.333	3	0	0	0.718245	Cluster-14691.14117	56546436	0.42607
121905	4.16236	1.9e-07	0.240248	4	8	Cluster-14691.14124	375	4	0	0	0.648626	Cluster-14691.14124	4769662	0.464596
22112	2.8342	0.000179	0.352833	55	6	Cluster-14691.14127	1764.87	55	0	0	0.7962	Cluster-14691.14127	16655297524	0.391885
3446	2.62263	0.000283	0.381296	126	6	Cluster-14691.14132	1633.56	126	0	0	0.819708	Cluster-14691.14132	230400000000	0.311735
8690	2.62594	0.000225	0.380816	118	6	Cluster-14691.14133	1679.04	118	0	0	0.81934	Cluster-14691.14133	177025000000	0.320665
18834	2.62975	0.000173	0.380264	100	6	Cluster-14691.14134	1783.63	100	0	0	0.818916	Cluster-14691.14134	145132000000	0.343011
8325	3.56656	0.000537	0.280382	44	7	Cluster-14691.14143	783.75	44	0	0	0.714827	Cluster-14691.14143	260109000000	0.378689
20716	2.87667	4.24e-05	0.347624	69	6	Cluster-14691.14150	1660.93	69	0	0	0.791481	Cluster-14691.14150	37034598590	0.387381
18243	2.74825	5.68e-05	0.363868	67	6	Cluster-14691.1416	1767.79	67	0	0	0.80575	Cluster-14691.1416	9515108746	0.363912
20982	3.32498	0.000105	0.300753	36	7	Cluster-14691.14161	1138.97	36	0	0	0.741668	Cluster-14691.14161	50903509262	0.402679
5236	2.62517	0.000289	0.380927	76	6	Cluster-14691.14162	1899.47	76	0	0	0.819425	Cluster-14691.14162	48665607406	0.357865
2681	2.49294	0.000328	0.401132	128	6	Cluster-14691.14176	1714.23	128	0	0	0.834117	Cluster-14691.14176	126950000000	0.297179
8195	2.71341	0.000159	0.368539	31	6	Cluster-14691.14187	1717.77	31	0	0	0.809621	Cluster-14691.14187	19663172244	0.339686
7619	3.24692	2.6e-05	0.307984	7	8	Cluster-14691.14190	974	7	0	0	0.750343	Cluster-14691.14190	1545729548	0.320066
4918	3.53376	1.26e-05	0.282985	4	8	Cluster-14691.14196	746.25	4	0	0	0.718471	Cluster-14691.14196	608249004	0.37563
1839	2.51608	0.000318	0.397443	128	6	Cluster-14691.14197	1666.66	128	0	0	0.831546	Cluster-14691.14197	212184000000	0.293663
2093	3.0651	5.9e-05	0.326254	75	6	Cluster-14691.14201	1155.35	75	0	0	0.770545	Cluster-14691.14201	51736733354	0.313001
27298	3.48773	0.000131	0.286719	27	7	Cluster-14691.14207	901.63	27	0	0	0.723586	Cluster-14691.14207	83806429820	0.3839
349	2.58296	0.00019	0.387152	115	6	Cluster-14691.14218	1619.81	115	0	0	0.824115	Cluster-14691.14218	81729841844	0.297849
1413	2.51049	0.000232	0.398329	109	6	Cluster-14691.14220	1830.69	109	0	0	0.832168	Cluster-14691.14220	61726346696	0.319485
10671	2.62034	0.000152	0.381629	105	6	Cluster-14691.14221	1755.3	105	0	0	0.819962	Cluster-14691.14221	61323346162	0.333708
1411	2.49498	0.000251	0.400805	127	6	Cluster-14691.14225	1774.51	127	0	0	0.833891	Cluster-14691.14225	97474955602	0.309513
5366	3.43738	4.6e-07	0.290919	5	8	Cluster-14691.14234	1132.6	5	0	0	0.72918	Cluster-14691.14234	2462590	0.480102
21605	2.84844	0.000101	0.351069	81	6	Cluster-14691.1424	1609.74	81	0	0	0.794617	Cluster-14691.1424	111662000000	0.367544
23055	3.07273	1.11e-05	0.325444	17	7	Cluster-14691.14249	1489.65	17	0	0	0.769697	Cluster-14691.14249	845426928	0.402337
47330	3.00483	2.93e-05	0.332797	28	6	Cluster-14691.14251	1809.04	28	0	0	0.777241	Cluster-14691.14251	824436210	0.460881
92055	3.70871	1.7e-07	0.269636	2	8	Cluster-14691.14253	860.5	2	0	0	0.699032	Cluster-14691.14253	4268672	0.563976
17045	2.92498	1.24e-05	0.341882	26	8	Cluster-14691.14265	1615.12	26	0	0	0.786113	Cluster-14691.14265	1138874594	0.380957
5283	2.5583	0.00014	0.390885	101	6	Cluster-14691.14274	1902.6	101	0	0	0.826856	Cluster-14691.14274	50516160120	0.344119
8630	2.69816	9.96e-05	0.370623	89	6	Cluster-14691.14277	1777.63	89	0	0	0.811316	Cluster-14691.14277	79974590422	0.356896
8361	3.72753	2.04e-05	0.268274	26	8	Cluster-14691.14281	780.654	26	0	0	0.696941	Cluster-14691.14281	10643713356	0.445771
13905	3.2576	1.2e-06	0.306975	7	7	Cluster-14691.14288	1446.14	7	0	0	0.749156	Cluster-14691.14288	43101440	0.484135
31953	3.37661	3.02e-06	0.296155	9	7	Cluster-14691.14298	963.556	9	0	0	0.735933	Cluster-14691.14298	109619742	0.375558
12988	3.20318	3.12e-05	0.31219	14	7	Cluster-14691.14301	900.143	14	0	0	0.755202	Cluster-14691.14301	648384500	0.276404
1257	2.71545	0.000108	0.368263	87	6	Cluster-14691.14309	1597.21	87	0	0	0.809395	Cluster-14691.14309	40526036844	0.321298
4627	3.83077	5.8e-07	0.261044	8	8	Cluster-14691.1431	643	8	0	0	0.68547	Cluster-14691.1431	9116170	0.451795
212833	3.82467	5.3e-07	0.261461	5	8	Cluster-14691.14327	378.2	5	0	0	0.686148	Cluster-14691.14327	2258782	0.318312
181	3.00814	8.65e-05	0.332432	83	6	Cluster-14691.14329	1182.82	83	0	0	0.776874	Cluster-14691.14329	74663803918	0.303653
2367	2.43954	0.000471	0.409913	144	6	Cluster-14691.14333	1673.56	144	0	0	0.840051	Cluster-14691.14333	220936000000	0.280867
2619	2.5761	0.00017	0.388184	111	6	Cluster-14691.14342	1742.05	111	0	0	0.824878	Cluster-14691.14342	60012427514	0.318175
5691	3.07324	1.47e-05	0.32539	7	6	Cluster-14691.14352	1455.14	7	0	0	0.76964	Cluster-14691.14352	922544782	0.393543
7349	2.9499	3.46e-05	0.338994	30	7	Cluster-14691.14384	1441.03	30	0	0	0.783344	Cluster-14691.14384	8415575042	0.347163
11928	3.73261	1.55e-06	0.267909	14	7	Cluster-14691.14386	906.286	14	0	0	0.696376	Cluster-14691.14386	36766316	0.525718
8757	2.84539	3.36e-05	0.351446	60	6	Cluster-14691.14398	1750.78	60	0	0	0.794957	Cluster-14691.14398	8239907558	0.392504
36906	3.38932	1.35e-05	0.295044	12	7	Cluster-14691.144	666.417	12	0	0	0.73452	Cluster-14691.144	419777524	0.254073
17151	3.87781	5e-08	0.257877	2	8	Cluster-14691.14401	467.5	2	0	0	0.680243	Cluster-14691.14401	376360	0.578784
19049	2.67349	0.000166	0.374043	99	6	Cluster-14691.14415	1711.73	99	0	0	0.814057	Cluster-14691.14415	148195000000	0.34024
8762	3.15156	2.97e-05	0.317303	45	8	Cluster-14691.14416	1306.04	45	0	0	0.760938	Cluster-14691.14416	9479725154	0.38806
213954	3.50401	4.1e-06	0.285388	3	8	Cluster-14691.14424	1101.33	3	0	0	0.721777	Cluster-14691.14424	23112824	0.466836
2131	3.10095	1.3e-05	0.322481	25	7	Cluster-14691.14436	1295.12	25	0	0	0.766561	Cluster-14691.14436	2211326278	0.361992
32328	3.29905	1.69e-06	0.303118	13	8	Cluster-14691.14437	1075.92	13	0	0	0.74455	Cluster-14691.14437	109923502	0.376637
19662	2.81081	0.000122	0.35577	87	6	Cluster-14691.14439	1613.72	87	0	0	0.798799	Cluster-14691.14439	133085000000	0.356324
7624	2.65722	0.000119	0.376334	89	6	Cluster-14691.14441	1900.31	89	0	0	0.815865	Cluster-14691.14441	46984615092	0.366946
72525	3.95563	0	0.252804	1	8	Cluster-14691.14444	1116	1	0	0	0.671597	Cluster-14691.14444	0	0
13156	3.6843	2e-07	0.271422	2	8	Cluster-14691.14449	964	2	0	0	0.701745	Cluster-14691.14449	3551938	0.672017
11782	2.99644	1.39e-05	0.333729	23	8	Cluster-14691.14452	1372.91	23	0	0	0.778173	Cluster-14691.14452	1235858256	0.347056
2905	2.51558	0.000237	0.397523	123	6	Cluster-14691.14453	1732.54	123	0	0	0.831603	Cluster-14691.14453	84917349288	0.304419
2903	2.68442	0.000263	0.372519	113	6	Cluster-14691.14457	1457.04	113	0	0	0.812842	Cluster-14691.14457	180491000000	0.289528
19725	2.72003	0.000111	0.367644	88	6	Cluster-14691.1448	1759.7	88	0	0	0.808886	Cluster-14691.1448	62263488242	0.359286
9399	3.94113	2.36e-06	0.253734	2	8	Cluster-14691.14481	626	2	0	0	0.673208	Cluster-14691.14481	15082054	0.552608
1555	2.64577	0.000129	0.377961	94	6	Cluster-14691.14496	1650.53	94	0	0	0.817136	Cluster-14691.14496	65066079766	0.315639
3225	2.94228	6.83e-05	0.339873	26	6	Cluster-14691.14497	1779.19	26	0	0	0.784192	Cluster-14691.14497	3407763732	0.429619
3330	2.67018	0.000166	0.374506	108	6	Cluster-14691.14524	1645.64	108	0	0	0.814424	Cluster-14691.14524	157150000000	0.326771
1995	2.64679	0.000225	0.377816	56	6	Cluster-14691.14525	1776.64	56	0	0	0.817023	Cluster-14691.14525	16021179946	0.337575
22633	3.10757	0.000102	0.321795	46	7	Cluster-14691.1453	1234.26	46	0	0	0.765826	Cluster-14691.1453	39486050696	0.349861
81714	3.26879	8.54e-06	0.305924	5	8	Cluster-14691.14538	1324.2	5	0	0	0.747913	Cluster-14691.14538	111341112	0.434121
7302	3.69116	8.3e-07	0.270917	3	8	Cluster-14691.14542	592.333	3	0	0	0.700982	Cluster-14691.14542	5322568	0.417608
8307	3.69981	0.000399	0.270284	32	8	Cluster-14691.14546	723.469	32	0	0	0.700021	Cluster-14691.14546	240138000000	0.398494
999	2.75257	9.19e-05	0.363296	70	6	Cluster-14691.14551	1608.79	70	0	0	0.805269	Cluster-14691.14551	32287953808	0.331366
26638	4.00954	2.97e-05	0.249405	10	8	Cluster-14691.14552	362.6	10	0	0	0.665607	Cluster-14691.14552	40854495774	0.326354
270324	4.50973	0	0.221743	1	8	Cluster-14691.14558	228	1	0	0	0.61003	Cluster-14691.14558	0	0
5018	2.50439	0.000229	0.399299	115	6	Cluster-14691.14567	1843.72	115	0	0	0.832846	Cluster-14691.14567	71298585762	0.320139
2307	3.02517	4.58e-05	0.330559	8	8	Cluster-14691.14572	1191.38	8	0	0	0.774981	Cluster-14691.14572	3433889592	0.307273
2309	2.74622	0.000209	0.364137	111	6	Cluster-14691.14574	1428.83	111	0	0	0.805976	Cluster-14691.14574	164652000000	0.297899
2199	2.64425	0.000283	0.37818	124	6	Cluster-14691.14575	1438.03	124	0	0	0.817306	Cluster-14691.14575	201860000000	0.278064
21785	2.91736	5.48e-05	0.342776	56	6	Cluster-14691.1458	1615.11	56	0	0	0.786961	Cluster-14691.1458	26433949292	0.389693
5524	3.33312	4.07e-05	0.300019	10	7	Cluster-14691.14587	734.5	10	0	0	0.740764	Cluster-14691.14587	724017534	0.270964
96733	3.79517	2.11e-06	0.263493	2	8	Cluster-14691.1459	589	2	0	0	0.689426	Cluster-14691.1459	117719504	0.547996
13771	2.94278	2.98e-05	0.339814	52	6	Cluster-14691.146	1659.1	52	0	0	0.784135	Cluster-14691.146	11246026740	0.406795
204903	5.22835	5.8e-07	0.191265	3	8	Cluster-14691.14615	65.6667	3	0	0	0.530183	Cluster-14691.14615	217814224	0.501292
8564	3.29167	4.04e-06	0.303797	28	8	Cluster-14691.14620	1258.89	28	0	0	0.74537	Cluster-14691.14620	1133257178	0.432861
7012	3.05162	0.000101	0.327695	8	6	Cluster-14691.14624	1211.88	8	0	0	0.772042	Cluster-14691.14624	7508248334	0.321272
18759	2.69714	8.79e-05	0.370763	81	6	Cluster-14691.14626	1826.26	81	0	0	0.811429	Cluster-14691.14626	33600418874	0.36338
21126	3.25149	0.000392	0.307551	42	7	Cluster-14691.14629	1162.86	42	0	0	0.749834	Cluster-14691.14629	200637000000	0.380064
2633	2.83293	0.000185	0.352991	104	6	Cluster-14691.14645	1372.61	104	0	0	0.796341	Cluster-14691.14645	155419000000	0.306094
78458	5.69676	0	0.175538	1	8	Cluster-14691.14655	13	1	0	0	0.478138	Cluster-14691.14655	0	0
7458	2.71291	6.8e-05	0.368609	53	6	Cluster-14691.14656	1750.66	53	0	0	0.809677	Cluster-14691.14656	6820580548	0.349303
9642	4.3953	0	0.227516	1	8	Cluster-14691.14658	274	1	0	0	0.622745	Cluster-14691.14658	0	0
70424	4.02276	6.14e-05	0.248586	11	8	Cluster-14691.14673	411.818	11	0	0	0.664138	Cluster-14691.14673	30451329280	0.386834
10945	3.02136	6.14e-05	0.330977	67	6	Cluster-14691.14681	1303.79	67	0	0	0.775404	Cluster-14691.14681	34403233306	0.342389
21702	2.86573	0.000241	0.348951	76	6	Cluster-14691.14683	1500.93	76	0	0	0.792696	Cluster-14691.14683	155777000000	0.346485
37585	3.74456	1.98e-06	0.267054	3	6	Cluster-14691.14686	437.333	3	0	0	0.695048	Cluster-14691.14686	43834682	0.39133
2339	2.4754	0.000339	0.403976	135	6	Cluster-14691.14691	1720.39	135	0	0	0.836067	Cluster-14691.14691	118657000000	0.294718
21067	2.88455	4.72e-05	0.346674	74	6	Cluster-14691.14708	1660.61	74	0	0	0.790605	Cluster-14691.14708	48819416340	0.390129
4380	3.32168	1.2e-05	0.301053	33	6	Cluster-14691.14713	1023.06	33	0	0	0.742036	Cluster-14691.14713	1618783154	0.367648
1711	2.48786	0.000402	0.401952	127	6	Cluster-14691.14727	1768.94	127	0	0	0.834682	Cluster-14691.14727	111279000000	0.305185
3837	3.85925	2.7e-07	0.259118	4	7	Cluster-14691.14735	541.75	4	0	0	0.682306	Cluster-14691.14735	1013086	0.474342
19923	2.85404	4.35e-05	0.350381	61	6	Cluster-14691.14740	1807.8	61	0	0	0.793996	Cluster-14691.14740	16615184204	0.409057
60027	3.2225	9.4e-07	0.310318	3	8	Cluster-14691.14744	1504.67	3	0	0	0.753055	Cluster-14691.14744	194292628	0.478418
150693	3.14825	8.16e-06	0.317637	5	6	Cluster-14691.14752	1766.4	5	0	0	0.761305	Cluster-14691.14752	475733496	0.51635
1437	2.76275	9.07e-05	0.361959	75	6	Cluster-14691.14758	1442.89	75	0	0	0.804139	Cluster-14691.14758	40756369652	0.301462
12161	3.9124	2.5e-07	0.255598	4	7	Cluster-14691.14759	636.25	4	0	0	0.6764	Cluster-14691.14759	2626340	0.580137
13711	2.87006	2.19e-05	0.348425	49	6	Cluster-14691.1476	1945.37	49	0	0	0.792216	Cluster-14691.1476	3692574496	0.444732
59334	3.73414	1.3e-07	0.267799	2	8	Cluster-14691.14760	1015	2	0	0	0.696207	Cluster-14691.14760	315446	0.713582
379	2.96949	0.000103	0.336759	87	6	Cluster-14691.14761	1233.66	87	0	0	0.781168	Cluster-14691.14761	69589548572	0.309401
383	2.83395	0.00014	0.352865	96	6	Cluster-14691.14762	1378.41	96	0	0	0.796228	Cluster-14691.14762	74911995732	0.307938
381	2.97559	0.000146	0.336068	93	6	Cluster-14691.14763	1133.65	93	0	0	0.78049	Cluster-14691.14763	106428000000	0.285373
152094	3.47578	5e-08	0.287705	3	8	Cluster-14691.14764	1496	3	0	0	0.724913	Cluster-14691.14764	4244046	0.665332
8232	3.8829	2.1e-06	0.25754	7	8	Cluster-14691.14766	588.143	7	0	0	0.679678	Cluster-14691.14766	382763430	0.449229
385	2.71596	0.000251	0.368194	97	6	Cluster-14691.14767	1370.29	97	0	0	0.809338	Cluster-14691.14767	85115958774	0.276904
22020	3.09943	4.39e-06	0.32264	28	6	Cluster-14691.14770	1475.93	28	0	0	0.76673	Cluster-14691.14770	1064929200	0.419371
2125	2.73884	6.41e-05	0.365118	63	6	Cluster-14691.14783	1612.19	63	0	0	0.806795	Cluster-14691.14783	19209480884	0.328479
5241	2.61348	0.000143	0.382632	75	6	Cluster-14691.14786	1925.56	75	0	0	0.820725	Cluster-14691.14786	36849318716	0.360472
7089	3.09231	2.92e-06	0.323383	6	6	Cluster-14691.14789	1250.17	6	0	0	0.767521	Cluster-14691.14789	164641436	0.345934
8091	2.7686	0.000149	0.361194	51	6	Cluster-14691.14792	1889.02	51	0	0	0.803489	Cluster-14691.14792	11660375076	0.394159
94711	4.13566	0	0.241799	1	8	Cluster-14691.14796	197	1	0	0	0.651593	Cluster-14691.14796	0	0
13911	2.78284	7.09e-05	0.359346	53	6	Cluster-14691.1480	1838.87	53	0	0	0.801907	Cluster-14691.1480	8068351440	0.388473
141	3.08468	6.78e-05	0.324183	80	6	Cluster-14691.14804	1092.39	80	0	0	0.768369	Cluster-14691.14804	50306925530	0.299832
20383	2.96643	6.87e-05	0.337105	50	6	Cluster-14691.14809	1532.06	50	0	0	0.781507	Cluster-14691.14809	42212830738	0.382669
2247	2.54177	0.000187	0.393427	99	6	Cluster-14691.1481	1784.03	99	0	0	0.828693	Cluster-14691.1481	36873969170	0.317548
92025	3.42212	2.31e-06	0.292216	7	8	Cluster-14691.14810	938	7	0	0	0.730875	Cluster-14691.14810	132365970	0.375401
21211	3.33719	3.02e-05	0.299653	27	7	Cluster-14691.14814	1154.89	27	0	0	0.740312	Cluster-14691.14814	9845975920	0.414323
1191	2.61907	0.000394	0.381815	58	6	Cluster-14691.14817	1858.09	58	0	0	0.820103	Cluster-14691.14817	40659171342	0.346213
897	2.50566	0.000265	0.399097	111	6	Cluster-14691.14826	1767.97	111	0	0	0.832705	Cluster-14691.14826	82647391438	0.307514
8866	2.9939	3.54e-05	0.334013	66	6	Cluster-14691.14842	1501.64	66	0	0	0.778456	Cluster-14691.14842	19627543026	0.386364
7661	3.40788	1.71e-06	0.293437	5	8	Cluster-14691.14844	1116.8	5	0	0	0.732457	Cluster-14691.14844	12667698	0.440331
16409	2.65289	0.000122	0.376947	97	6	Cluster-14691.1485	1818.28	97	0	0	0.816345	Cluster-14691.1485	74695148468	0.351777
9580	4.3953	0	0.227516	1	8	Cluster-14691.14852	274	1	0	0	0.622745	Cluster-14691.14852	0	0
194838	4.73833	0.000161	0.211045	10	8	Cluster-14691.14855	63.5	10	0	0	0.58463	Cluster-14691.14855	753061292	0.296209
44640	3.2843	4e-06	0.304479	10	6	Cluster-14691.14870	789.2	10	0	0	0.746189	Cluster-14691.14870	163698424	0.276756
457	2.72537	0.000163	0.366923	92	6	Cluster-14691.14877	1467.35	92	0	0	0.808293	Cluster-14691.14877	83763678702	0.297675
6674	2.59975	0.000168	0.384653	98	6	Cluster-14691.14881	1766.1	98	0	0	0.82225	Cluster-14691.14881	41432099024	0.327295
4796	2.54177	0.000234	0.393427	116	6	Cluster-14691.14882	1826.12	116	0	0	0.828693	Cluster-14691.14882	133081000000	0.3282
1289	2.73071	0.000328	0.366206	119	6	Cluster-14691.14895	1340.52	119	0	0	0.807699	Cluster-14691.14895	211674000000	0.276532
9347	2.89981	0.000257	0.34485	31	6	Cluster-14691.14896	1670.77	31	0	0	0.78891	Cluster-14691.14896	17064024056	0.390499
82003	3.11341	1.78e-05	0.321191	8	7	Cluster-14691.14899	1469	8	0	0	0.765176	Cluster-14691.14899	386826128	0.413172
2069	3.32804	3.96e-06	0.300478	9	7	Cluster-14691.14907	912.222	9	0	0	0.741329	Cluster-14691.14907	214534714	0.333781
853	3.00585	0.000102	0.332685	76	6	Cluster-14691.14908	1150.46	76	0	0	0.777128	Cluster-14691.14908	51581522646	0.29496
2071	2.75486	0.00025	0.362994	110	6	Cluster-14691.14909	1351.27	110	0	0	0.805015	Cluster-14691.14909	202637000000	0.283611
57008	3.41144	1.2e-05	0.293131	13	7	Cluster-14691.14912	554.769	13	0	0	0.732062	Cluster-14691.14912	400321444	0.220977
299978	4.3213	2.84e-06	0.231412	2	8	Cluster-14691.14914	320	2	0	0	0.630967	Cluster-14691.14914	5659832840	0.522951
9988	2.60381	0.000122	0.384052	102	6	Cluster-14691.1492	1771.86	102	0	0	0.821798	Cluster-14691.1492	49004210412	0.330262
1369	2.8314	0.000126	0.353182	97	6	Cluster-14691.14928	1440.52	97	0	0	0.796511	Cluster-14691.14928	78654344168	0.321177
204961	5.18512	9.7e-07	0.192859	2	8	Cluster-14691.14929	96.5	2	0	0	0.534986	Cluster-14691.14929	36982750	0.636667
27072	3.72498	0.000167	0.268458	15	7	Cluster-14691.14936	638.333	15	0	0	0.697224	Cluster-14691.14936	51956115736	0.355258
2968	2.68671	0.000159	0.372202	100	6	Cluster-14691.14938	1682.72	100	0	0	0.812587	Cluster-14691.14938	142480000000	0.338034
4013	2.79046	7.37e-05	0.358363	73	6	Cluster-14691.14949	1543.41	73	0	0	0.80106	Cluster-14691.14949	22370421468	0.329153
12094	3.38652	6.2e-06	0.295288	33	6	Cluster-14691.14953	1067.88	33	0	0	0.734831	Cluster-14691.14953	1728654662	0.413519
26541	3.28913	9.41e-06	0.304032	26	6	Cluster-14691.14962	1050.69	26	0	0	0.745652	Cluster-14691.14962	1260044128	0.3601
51882	4.07362	1e-07	0.245482	4	8	Cluster-14691.14967	511.25	4	0	0	0.658487	Cluster-14691.14967	7056246	0.529305
123490	3.84628	1.35e-06	0.259991	11	8	Cluster-14691.14974	502.455	11	0	0	0.683747	Cluster-14691.14974	115973572	0.369532
6839	2.56821	0.000187	0.389376	108	6	Cluster-14691.1498	1851.47	108	0	0	0.825754	Cluster-14691.1498	88484731090	0.337986
6084	2.90439	3.56e-05	0.344307	12	6	Cluster-14691.14980	1572.67	12	0	0	0.788401	Cluster-14691.14980	2747794024	0.362135
4400	3.2904	3.06e-05	0.303914	56	6	Cluster-14691.14989	975.625	56	0	0	0.745511	Cluster-14691.14989	12865088702	0.333205
7227	2.93566	1.4e-05	0.340638	21	6	Cluster-14691.14990	1659.05	21	0	0	0.784926	Cluster-14691.14990	644943710	0.393555
235196	3.87425	0	0.258114	1	8	Cluster-14691.14992	1046	1	0	0	0.680639	Cluster-14691.14992	0	0
7523	3.28099	9.53e-06	0.304786	10	7	Cluster-14691.15004	1076.9	10	0	0	0.746556	Cluster-14691.15004	161040188	0.360677
9757	3.06154	1.65e-06	0.326633	12	8	Cluster-14691.15042	1604.83	12	0	0	0.77094	Cluster-14691.15042	131597092	0.429062
195	3.04806	4.91e-05	0.328077	30	7	Cluster-14691.15048	1296.53	30	0	0	0.772438	Cluster-14691.15048	2546888254	0.343552
4330	3.311	8.03e-05	0.302024	54	6	Cluster-14691.15050	950.926	54	0	0	0.743222	Cluster-14691.15050	34459934250	0.339138
13216	3.20114	3.92e-06	0.312388	10	7	Cluster-14691.15052	1214.2	10	0	0	0.755428	Cluster-14691.15052	150292344	0.374098
9384	3.20903	3.87e-05	0.311621	6	6	Cluster-14691.1506	1050.5	6	0	0	0.754553	Cluster-14691.1506	1971127900	0.328585
22496	2.89472	5.93e-05	0.345456	69	6	Cluster-14691.15071	1619.64	69	0	0	0.789475	Cluster-14691.15071	32570165480	0.381664
176151	3.64666	7.4e-07	0.274223	6	7	Cluster-14691.15085	726	6	0	0	0.705926	Cluster-14691.15085	37041478	0.40011
5836	3.54342	7.48e-06	0.282213	3	8	Cluster-14691.15087	908	3	0	0	0.717398	Cluster-14691.15087	516893414	0.465845
15676	2.94431	5.15e-05	0.339638	47	7	Cluster-14691.15090	1329.32	47	0	0	0.783966	Cluster-14691.15090	10488084154	0.319923
81041	3.70922	6e-08	0.269599	2	8	Cluster-14691.15094	1216	2	0	0	0.698976	Cluster-14691.15094	603412	0.71851
767	2.54533	0.000453	0.392877	112	6	Cluster-14691.15096	1544.49	112	0	0	0.828297	Cluster-14691.15096	128638000000	0.27587
6982	2.72257	7.52e-05	0.3673	75	6	Cluster-14691.15097	1868.28	75	0	0	0.808604	Cluster-14691.15097	33832610232	0.380767
15175	3.59733	9.88e-06	0.277984	31	8	Cluster-14691.151	762.226	31	0	0	0.711408	Cluster-14691.151	1607677114	0.37778
78462	5.69676	0	0.175538	1	8	Cluster-14691.1510	13	1	0	0	0.478138	Cluster-14691.1510	0	0
5616	2.9494	2.36e-05	0.339052	10	6	Cluster-14691.15111	1689.9	10	0	0	0.7834	Cluster-14691.15111	1414700794	0.405888
32899	4.05048	1.6e-07	0.246885	2	8	Cluster-14691.15115	182.5	2	0	0	0.661058	Cluster-14691.15115	220648	0.570755
46796	3.66217	0	0.273062	1	8	Cluster-14691.15118	1591	1	0	0	0.704203	Cluster-14691.15118	0	0
5954	2.5349	0.000196	0.394493	126	6	Cluster-14691.15128	1794.67	126	0	0	0.829455	Cluster-14691.15128	104966000000	0.321505
22605	3.06662	1.48e-05	0.326091	31	8	Cluster-14691.15135	1574.16	31	0	0	0.770375	Cluster-14691.15135	2847799472	0.427373
349428	4.29307	0	0.232934	1	8	Cluster-14691.15139	252	1	0	0	0.634103	Cluster-14691.15139	0	0
24807	3.68811	9.32e-06	0.271141	9	8	Cluster-14691.15151	595.222	9	0	0	0.701321	Cluster-14691.15151	4005336450	0.353493
46252	3.56682	2.2e-07	0.280362	3	8	Cluster-14691.1516	968	3	0	0	0.714798	Cluster-14691.1516	31607582	0.521856
20555	3.35321	1.25e-05	0.298222	29	7	Cluster-14691.15163	1179.24	29	0	0	0.738532	Cluster-14691.15163	8892797300	0.433975
12738	3.65073	1.2e-07	0.273918	2	8	Cluster-14691.1518	974.5	2	0	0	0.705474	Cluster-14691.1518	945652	0.612264
22463	2.99186	8.33e-05	0.33424	32	6	Cluster-14691.15185	1703.94	32	0	0	0.778682	Cluster-14691.15185	2792189458	0.427874
8073	2.54889	0.000251	0.392328	113	6	Cluster-14691.15186	1836.92	113	0	0	0.827901	Cluster-14691.15186	121291000000	0.331095
12087	3.69218	3.5e-07	0.270843	4	7	Cluster-14691.15190	807.5	4	0	0	0.700869	Cluster-14691.15190	25079932	0.466995
20129	2.76554	0.000109	0.361593	85	6	Cluster-14691.15222	1681.27	85	0	0	0.803828	Cluster-14691.15222	104395000000	0.357961
5991	2.76224	4.79e-05	0.362025	48	6	Cluster-14691.15241	1900.98	48	0	0	0.804196	Cluster-14691.15241	12118371598	0.395253
19563	2.82378	6.44e-05	0.354136	72	6	Cluster-14691.15247	1738.35	72	0	0	0.797358	Cluster-14691.15247	51668742966	0.386937
45754	3.55232	3.6e-07	0.281506	7	7	Cluster-14691.15249	872.143	7	0	0	0.716409	Cluster-14691.15249	53279638	0.427031
1031	2.56694	0.000277	0.389569	117	6	Cluster-14691.15251	1547.27	117	0	0	0.825895	Cluster-14691.15251	169327000000	0.280885
1029	2.63153	0.000102	0.380007	89	6	Cluster-14691.15256	1722.69	89	0	0	0.818719	Cluster-14691.15256	35792995372	0.325214
1027	2.89421	9.69e-05	0.345517	85	6	Cluster-14691.15259	1340.09	85	0	0	0.789532	Cluster-14691.15259	49644831078	0.314268
1331	2.53236	0.000334	0.394889	124	6	Cluster-14691.15263	1577.78	124	0	0	0.829738	Cluster-14691.15263	116167000000	0.280566
64341	4.04565	1.16e-06	0.247179	3	8	Cluster-14691.1528	157	3	0	0	0.661595	Cluster-14691.1528	5835816	0.392947
25212	3.00534	1.98e-06	0.332741	17	6	Cluster-14691.15281	1845	17	0	0	0.777184	Cluster-14691.15281	593672858	0.468734
59964	3.73414	1.3e-07	0.267799	2	8	Cluster-14691.15291	1015	2	0	0	0.696207	Cluster-14691.15291	315446	0.713582
22115	3.07018	3.9e-06	0.325713	13	6	Cluster-14691.15294	1694.23	13	0	0	0.76998	Cluster-14691.15294	485294670	0.462631
4434	3.59174	4.68e-06	0.278417	19	6	Cluster-14691.15297	912.158	19	0	0	0.712029	Cluster-14691.15297	1143650698	0.457638
32182	2.98067	8.25e-06	0.335495	27	8	Cluster-14691.15301	1503.52	27	0	0	0.779925	Cluster-14691.15301	1195805140	0.375254
1479	2.54024	0.000302	0.393663	118	6	Cluster-14691.15302	1637.16	118	0	0	0.828862	Cluster-14691.15302	129367000000	0.291235
1477	3.1213	1.86e-05	0.32038	39	7	Cluster-14691.15307	1158.26	39	0	0	0.7643	Cluster-14691.15307	2903487338	0.328393
33022	3.48976	5.32e-06	0.286552	15	6	Cluster-14691.15310	892.533	15	0	0	0.723359	Cluster-14691.15310	531671154	0.382468
2499	3.02695	5.85e-05	0.330365	75	6	Cluster-14691.15319	1281.85	75	0	0	0.774783	Cluster-14691.15319	50645142884	0.335039
18804	2.81589	6.86e-05	0.355127	75	6	Cluster-14691.1532	1739.08	75	0	0	0.798234	Cluster-14691.1532	57228051610	0.384701
2151	2.61195	0.000122	0.382855	81	6	Cluster-14691.15324	1874.54	81	0	0	0.820894	Cluster-14691.15324	24187605636	0.348566
7803	2.659	0.000123	0.376082	81	6	Cluster-14691.15328	1750.2	81	0	0	0.815667	Cluster-14691.15328	36010847726	0.336708
4098	3.29955	1.81e-05	0.303071	47	6	Cluster-14691.15329	1073.57	47	0	0	0.744494	Cluster-14691.15329	8239599120	0.370109
71952	3.75728	1.3e-07	0.26615	4	8	Cluster-14691.15330	907	4	0	0	0.693636	Cluster-14691.15330	2523186	0.565896
4927	2.7335	4.32e-05	0.365831	50	6	Cluster-14691.15331	1976.2	50	0	0	0.807389	Cluster-14691.15331	6247365148	0.397505
38080	3.1213	5.71e-06	0.32038	11	7	Cluster-14691.15338	1349.64	11	0	0	0.7643	Cluster-14691.15338	366755090	0.385545
13490	2.80114	5.17e-05	0.356997	69	6	Cluster-14691.15358	1768.96	69	0	0	0.799873	Cluster-14691.15358	27714278864	0.384338
18368	2.69053	0.000149	0.371674	94	6	Cluster-14691.15363	1709	94	0	0	0.812164	Cluster-14691.15363	117184000000	0.343939
3849	3.52791	0.000103	0.283454	39	6	Cluster-14691.15369	895.385	39	0	0	0.719121	Cluster-14691.15369	43499052782	0.411779
3134	2.57305	0.000149	0.388645	113	6	Cluster-14691.1537	1822.16	113	0	0	0.825217	Cluster-14691.1537	62309364464	0.334772
30930	2.77292	4.27e-05	0.360631	67	6	Cluster-14691.15380	1750.55	67	0	0	0.803009	Cluster-14691.15380	12758707140	0.369494
7746	3.02517	1.25e-05	0.330559	13	6	Cluster-14691.15384	1334.31	13	0	0	0.774981	Cluster-14691.15384	730299276	0.344791
7915	2.6773	0.000163	0.37351	46	6	Cluster-14691.15394	2003.83	46	0	0	0.813633	Cluster-14691.15394	24384066090	0.389655
30349	5.03102	0	0.198767	1	8	Cluster-14691.15422	107	1	0	0	0.552109	Cluster-14691.15422	0	0
2869	2.54304	0.000445	0.39323	99	6	Cluster-14691.1543	1813.27	99	0	0	0.828551	Cluster-14691.1543	49283081692	0.322813
8656	2.95626	9.03e-06	0.338265	37	6	Cluster-14691.15431	1656.41	37	0	0	0.782638	Cluster-14691.15431	2437671272	0.40524
78465	5.69676	0	0.175538	1	8	Cluster-14691.15437	13	1	0	0	0.478138	Cluster-14691.15437	0	0
81985	4.00343	1.64e-06	0.249786	2	8	Cluster-14691.15439	442.5	2	0	0	0.666285	Cluster-14691.15439	652060	0.603142
11756	2.6239	0.000114	0.381112	97	6	Cluster-14691.1545	1713.4	97	0	0	0.819566	Cluster-14691.1545	41329189012	0.323156
59808	3.83789	2.36e-06	0.26056	2	8	Cluster-14691.15459	571	2	0	0	0.684679	Cluster-14691.15459	61925342	0.547025
7209	2.94685	7.91e-05	0.339345	12	6	Cluster-14691.15460	1353.92	12	0	0	0.783683	Cluster-14691.15460	2212043406	0.323897
2571	2.52575	0.000203	0.395922	106	6	Cluster-14691.15472	1733.63	106	0	0	0.830473	Cluster-14691.15472	44011243490	0.305256
9034	2.82937	0.00017	0.353435	87	6	Cluster-14691.15473	1542.68	87	0	0	0.796737	Cluster-14691.15473	164111000000	0.348166
2569	2.9349	0.00018	0.340727	94	6	Cluster-14691.15479	1182.62	94	0	0	0.785011	Cluster-14691.15479	124190000000	0.286244
10938	3.07222	9.67e-06	0.325498	36	7	Cluster-14691.15483	1368.06	36	0	0	0.769753	Cluster-14691.15483	1848981814	0.369674
38529	3.24259	1.69e-05	0.308395	8	8	Cluster-14691.15489	1324.38	8	0	0	0.750823	Cluster-14691.15489	186079392	0.420386
269	2.6562	0.000153	0.376478	105	6	Cluster-14691.15490	1619.16	105	0	0	0.815978	Cluster-14691.15490	119953000000	0.312386
18826	2.71392	8.29e-05	0.36847	82	6	Cluster-14691.15494	1850.29	82	0	0	0.809564	Cluster-14691.15494	55076103220	0.375262
8369	4.78767	1.97e-05	0.20887	6	8	Cluster-14691.15499	69.3333	6	0	0	0.579148	Cluster-14691.15499	151833000	0.313456
31313	2.84437	2.51e-05	0.351571	41	6	Cluster-14691.15502	1602.15	41	0	0	0.79507	Cluster-14691.15502	5339182098	0.357
521	2.78411	0.000197	0.359182	104	6	Cluster-14691.15519	1348.1	104	0	0	0.801766	Cluster-14691.15519	170444000000	0.289574
463	3.13706	1.41e-05	0.31877	26	7	Cluster-14691.15523	1092.46	26	0	0	0.762549	Cluster-14691.15523	1431274682	0.316366
9602	4.04844	2.53e-06	0.247009	2	8	Cluster-14691.15532	449	2	0	0	0.661284	Cluster-14691.15532	9072620	0.61708
27748	4.02149	2.31e-06	0.248664	6	8	Cluster-14691.15543	424	6	0	0	0.664279	Cluster-14691.15543	434754696	0.388073
817	3.06662	8.05e-05	0.326091	79	6	Cluster-14691.15557	1126.47	79	0	0	0.770375	Cluster-14691.15557	61820478922	0.303524
7694	2.5054	0.000247	0.399137	118	6	Cluster-14691.15559	1794.17	118	0	0	0.832733	Cluster-14691.15559	83889733064	0.315366
179	2.59263	0.000153	0.385709	110	6	Cluster-14691.15563	1699.23	110	0	0	0.823042	Cluster-14691.15563	50476421644	0.314545
27990	4.28824	7.2e-07	0.233196	5	8	Cluster-14691.15584	389.2	5	0	0	0.63464	Cluster-14691.15584	99817090	0.559366
8934	2.8192	0.00013	0.354711	90	6	Cluster-14691.15587	1580.61	90	0	0	0.797867	Cluster-14691.15587	143060000000	0.352434
8932	2.66256	0.000118	0.375579	102	6	Cluster-14691.15589	1794.27	102	0	0	0.815272	Cluster-14691.15589	55953281988	0.349976
1813	2.49396	0.000375	0.400969	133	6	Cluster-14691.1559	1680.3	133	0	0	0.834004	Cluster-14691.1559	177993000000	0.291951
59348	3.6136	5.7e-07	0.276732	4	8	Cluster-14691.15590	937.5	4	0	0	0.709599	Cluster-14691.15590	1995120	0.520857
9201	3.19886	4.99e-05	0.312612	9	8	Cluster-14691.15594	1335.78	9	0	0	0.755683	Cluster-14691.15594	1816810718	0.403378
4351	2.94863	5.85e-05	0.33914	72	7	Cluster-14691.15598	1473.86	72	0	0	0.783485	Cluster-14691.15598	39719955238	0.358099
33461	3.66675	1.6e-07	0.272721	3	8	Cluster-14691.15601	706.333	3	0	0	0.703694	Cluster-14691.15601	1423360	0.480472
8797	2.78919	9.07e-05	0.358527	89	6	Cluster-14691.15603	1602.49	89	0	0	0.801201	Cluster-14691.15603	84136290996	0.348075
115580	3.99301	4.28e-05	0.250438	10	8	Cluster-14691.15604	413.5	10	0	0	0.667444	Cluster-14691.15604	24910361906	0.358073
86612	3.95461	4e-08	0.25287	2	8	Cluster-14691.15607	333	2	0	0	0.67171	Cluster-14691.15607	802172	0.545156
13254	3.37025	4.54e-06	0.296714	9	7	Cluster-14691.15610	978.333	9	0	0	0.736639	Cluster-14691.15610	95235482	0.363862
10340	2.8075	2.42e-05	0.356189	51	6	Cluster-14691.15612	1650.59	51	0	0	0.799166	Cluster-14691.15612	5505007712	0.355821
8279	3.61945	3.66e-05	0.276285	37	8	Cluster-14691.15616	837.703	37	0	0	0.70895	Cluster-14691.15616	17297288748	0.420454
2389	3.12664	0.00027	0.319832	70	6	Cluster-14691.15617	1057.16	70	0	0	0.763707	Cluster-14691.15617	92246103452	0.308277
2087	2.45327	0.000382	0.407619	128	6	Cluster-14691.15619	1780.48	128	0	0	0.838525	Cluster-14691.15619	117108000000	0.30176
2409	2.54431	0.000212	0.393034	109	6	Cluster-14691.15620	1789.18	109	0	0	0.82841	Cluster-14691.15620	62945528264	0.319947
4505	3.44476	1.12e-05	0.290296	38	6	Cluster-14691.15629	1011.34	38	0	0	0.728361	Cluster-14691.15629	3388211222	0.40888
12142	2.95575	1.22e-05	0.338323	23	6	Cluster-14691.15633	1464.09	23	0	0	0.782694	Cluster-14691.15633	4659792030	0.357286
9415	4.3953	0	0.227516	1	8	Cluster-14691.15641	274	1	0	0	0.622745	Cluster-14691.15641	0	0
4218	3.61055	2.76e-06	0.276966	19	7	Cluster-14691.15643	900.842	19	0	0	0.709939	Cluster-14691.15643	131824744	0.460513
42127	3.48493	1.83e-06	0.28695	5	8	Cluster-14691.15646	1104.2	5	0	0	0.723896	Cluster-14691.15646	70136298	0.502597
218752	4.00394	0	0.249754	1	8	Cluster-14691.1565	428	1	0	0	0.666229	Cluster-14691.1565	0	0
81223	3.65251	3.47e-06	0.273784	3	8	Cluster-14691.15659	882.667	3	0	0	0.705277	Cluster-14691.15659	11826442	0.487109
993	3.03967	7.58e-05	0.328983	79	6	Cluster-14691.15662	1139.16	79	0	0	0.77337	Cluster-14691.15662	48551076166	0.299438
21028	3.26701	0.000146	0.306091	46	7	Cluster-14691.15668	1158.76	46	0	0	0.74811	Cluster-14691.15668	80395432398	0.386694
3628	3.50833	0.000162	0.285036	47	6	Cluster-14691.15681	839.106	47	0	0	0.721297	Cluster-14691.15681	78162920570	0.373988
2007	2.84514	0.000134	0.351477	96	6	Cluster-14691.15694	1321.67	96	0	0	0.794985	Cluster-14691.15694	70279680454	0.298052
5972	2.86421	1.39e-05	0.349137	20	6	Cluster-14691.15698	1690.75	20	0	0	0.792866	Cluster-14691.15698	2620558322	0.381089
16082	3.03331	2.17e-06	0.329673	14	6	Cluster-14691.15701	1644.36	14	0	0	0.774076	Cluster-14691.15701	222836258	0.428627
4211	2.7602	9.39e-05	0.362292	65	6	Cluster-14691.15706	1733	65	0	0	0.804422	Cluster-14691.15706	19182690054	0.361587
18450	2.74749	0.000165	0.363969	90	6	Cluster-14691.15709	1628.13	90	0	0	0.805835	Cluster-14691.15709	150203000000	0.341835
19385	2.74469	0.000127	0.36434	89	6	Cluster-14691.15710	1676.66	89	0	0	0.806145	Cluster-14691.15710	112626000000	0.351145
12194	3.86713	4.9e-07	0.25859	5	7	Cluster-14691.15711	597.4	5	0	0	0.68143	Cluster-14691.15711	2479060	0.47109
300158	4.32486	0	0.231222	1	8	Cluster-14691.15714	598	1	0	0	0.630571	Cluster-14691.15714	0	0
5879	2.57203	0.000179	0.388798	100	6	Cluster-14691.15715	1873.31	100	0	0	0.82533	Cluster-14691.15715	59897163136	0.34185
34994	3.71329	7e-08	0.269303	5	8	Cluster-14691.1572	931.4	5	0	0	0.698524	Cluster-14691.1572	6814968	0.584422
2589	2.62085	0.000241	0.381555	114	6	Cluster-14691.15737	1480.59	114	0	0	0.819905	Cluster-14691.15737	150618000000	0.281023
6138	3.5124	1.6e-05	0.284706	5	8	Cluster-14691.15743	707.8	5	0	0	0.720845	Cluster-14691.15743	746092362	0.342276
9519	4.3953	0	0.227516	1	8	Cluster-14691.15749	274	1	0	0	0.622745	Cluster-14691.15749	0	0
3747	3.33185	8.46e-06	0.300134	35	6	Cluster-14691.15752	1136.49	35	0	0	0.740906	Cluster-14691.15752	1915499748	0.406693
213805	4.09015	0	0.24449	1	8	Cluster-14691.15754	624	1	0	0	0.65665	Cluster-14691.15754	0	0
13555	2.83497	5.71e-05	0.352738	70	6	Cluster-14691.15762	1730.27	70	0	0	0.796115	Cluster-14691.15762	26438666628	0.386689
17845	2.84056	0.000106	0.352043	82	6	Cluster-14691.15763	1617.61	82	0	0	0.795493	Cluster-14691.15763	119052000000	0.365914
213720	3.79288	1.46e-06	0.263652	2	8	Cluster-14691.15764	835	2	0	0	0.68968	Cluster-14691.15764	3547212	0.611437
56966	3.32575	1.55e-05	0.300684	19	7	Cluster-14691.15766	703.737	19	0	0	0.741584	Cluster-14691.15766	807310436	0.249197
18109	2.66662	9e-05	0.375006	96	6	Cluster-14691.15768	1800.18	96	0	0	0.81482	Cluster-14691.15768	30803414598	0.349694
28999	3.09816	4.55e-05	0.322773	25	8	Cluster-14691.15777	1540.6	25	0	0	0.766872	Cluster-14691.15777	7357143626	0.426718
5487	2.84539	1.69e-05	0.351446	20	6	Cluster-14691.15778	1764.15	20	0	0	0.794957	Cluster-14691.15778	1506833306	0.386656
18442	2.8576	5.71e-05	0.349944	79	6	Cluster-14691.1578	1634.39	79	0	0	0.7936	Cluster-14691.1578	51720554232	0.375148
52782	3.95385	8.6e-07	0.252918	3	8	Cluster-14691.15784	292.333	3	0	0	0.671795	Cluster-14691.15784	877854	0.41619
10316	2.57839	0.000167	0.38784	107	6	Cluster-14691.15787	1801.13	107	0	0	0.824624	Cluster-14691.15787	51162022176	0.329031
11087	2.59415	0.000182	0.385483	99	6	Cluster-14691.15791	1889.2	99	0	0	0.822872	Cluster-14691.15791	83278243218	0.350576
21861	3.04476	2.43e-05	0.328434	53	6	Cluster-14691.15795	1454.17	53	0	0	0.772805	Cluster-14691.15795	13674325212	0.394776
9331	4.04844	2.53e-06	0.247009	2	8	Cluster-14691.15800	449	2	0	0	0.661284	Cluster-14691.15800	9072620	0.61708
81126	3.75067	6.07e-06	0.266619	3	8	Cluster-14691.15801	621	3	0	0	0.69437	Cluster-14691.15801	57176796	0.420339
210048	3.79364	0	0.263599	1	8	Cluster-14691.15802	1390	1	0	0	0.689595	Cluster-14691.15802	0	0
7239	2.62848	8.67e-05	0.380448	80	6	Cluster-14691.15804	1867.75	80	0	0	0.819058	Cluster-14691.15804	23423930652	0.351355
3126	2.69892	8.28e-05	0.370519	88	6	Cluster-14691.15807	1829.91	88	0	0	0.811231	Cluster-14691.15807	42884655064	0.365636
71183	3.08442	1.31e-05	0.32421	27	8	Cluster-14691.15809	1212.04	27	0	0	0.768397	Cluster-14691.15809	1184670464	0.328997
117	2.58373	0.000358	0.387038	128	6	Cluster-14691.15812	1563.77	128	0	0	0.824031	Cluster-14691.15812	205732000000	0.287432
3572	3.43713	4.06e-05	0.290941	46	6	Cluster-14691.15813	954.717	46	0	0	0.729208	Cluster-14691.15813	30423685560	0.396391
80847	3.53223	7.67e-06	0.283107	4	7	Cluster-14691.15817	707	4	0	0	0.718641	Cluster-14691.15817	152511332	0.341393
5918	3.622	3.64e-06	0.276091	3	8	Cluster-14691.15824	787	3	0	0	0.708667	Cluster-14691.15824	95111346	0.472924
16007	3.652	1.9e-07	0.273822	3	7	Cluster-14691.1583	668.667	3	0	0	0.705333	Cluster-14691.1583	54357254	0.418862
5201	2.61119	0.000127	0.382967	86	6	Cluster-14691.15831	1936.97	86	0	0	0.820979	Cluster-14691.15831	58017909038	0.362812
3894	3.27184	2.35e-05	0.305639	55	6	Cluster-14691.15839	1001.05	55	0	0	0.747574	Cluster-14691.15839	6795997154	0.333797
7379	3.19021	2.16e-05	0.313459	11	7	Cluster-14691.1584	787	11	0	0	0.756643	Cluster-14691.1584	1087042444	0.240956
645	2.51812	0.000372	0.397122	124	6	Cluster-14691.15841	1695.94	124	0	0	0.83132	Cluster-14691.15841	156018000000	0.299141
2523	2.9555	0.000137	0.338352	95	6	Cluster-14691.15844	1214.06	95	0	0	0.782722	Cluster-14691.15844	127476000000	0.300635
19026	2.6384	0.000161	0.379018	109	6	Cluster-14691.1585	1788.58	109	0	0	0.817956	Cluster-14691.1585	171172000000	0.344295
5628	2.57991	0.000381	0.38761	88	6	Cluster-14691.15852	1909.36	88	0	0	0.824454	Cluster-14691.15852	79191736804	0.348242
5630	2.71469	3.57e-05	0.368367	55	6	Cluster-14691.15856	1988.2	55	0	0	0.809479	Cluster-14691.15856	11413481940	0.400564
27866	4.30935	0.000189	0.232054	10	6	Cluster-14691.15858	189	10	0	0	0.632295	Cluster-14691.15858	47119692728	0.28356
8236	4.10235	8.13e-05	0.243763	12	7	Cluster-14691.15862	291.5	12	0	0	0.655294	Cluster-14691.15862	182626000000	0.312366
6800	2.5499	0.000201	0.392172	116	6	Cluster-14691.15865	1821.78	116	0	0	0.827788	Cluster-14691.15865	94883109216	0.329314
81912	4.18271	0	0.23908	1	8	Cluster-14691.15868	261	1	0	0	0.646366	Cluster-14691.15868	0	0
21119	2.99491	0.000104	0.333899	64	6	Cluster-14691.15886	1401.89	64	0	0	0.778343	Cluster-14691.15886	79327780080	0.361147
329	2.748	0.000243	0.363901	116	6	Cluster-14691.15887	1362.41	116	0	0	0.805778	Cluster-14691.15887	218870000000	0.285232
1091	2.60814	0.000253	0.383415	106	6	Cluster-14691.15888	1489.58	106	0	0	0.821318	Cluster-14691.15888	144225000000	0.279913
2511	3.1897	0.00014	0.313509	67	6	Cluster-14691.15895	964.06	67	0	0	0.7567	Cluster-14691.15895	70505919896	0.301427
52435	3.64946	8.37e-06	0.274013	31	8	Cluster-14691.15897	790.29	31	0	0	0.705616	Cluster-14691.15897	2131435460	0.417835
9635	3.02339	9.95e-05	0.330754	13	6	Cluster-14691.15899	1541	13	0	0	0.775178	Cluster-14691.15899	7959647046	0.400312
213546	4.18703	0	0.238833	1	8	Cluster-14691.15902	640	1	0	0	0.645885	Cluster-14691.15902	0	0
4822	2.97711	7.83e-06	0.335896	10	8	Cluster-14691.15917	1433.5	10	0	0	0.780321	Cluster-14691.15917	646788012	0.352485
5526	3.53376	1.26e-05	0.282985	4	8	Cluster-14691.15921	746.25	4	0	0	0.718471	Cluster-14691.15921	608249004	0.37563
13329	3.29269	0.00017	0.303703	8	7	Cluster-14691.15931	924.5	8	0	0	0.745257	Cluster-14691.15931	4786279146	0.319771
32324	3.75728	5.5e-07	0.26615	4	8	Cluster-14691.1594	488.5	4	0	0	0.693636	Cluster-14691.1594	16330778	0.348214
24510	4.67069	0.000108	0.214101	14	8	Cluster-14691.15949	66.2143	14	0	0	0.592145	Cluster-14691.15949	2832163802	0.256749
7498	3.1897	5.71e-05	0.313509	9	8	Cluster-14691.15951	1089.11	9	0	0	0.7567	Cluster-14691.15951	1032154580	0.329931
5723	2.45073	0.000432	0.408042	138	6	Cluster-14691.15953	1746.45	138	0	0	0.838808	Cluster-14691.15953	194267000000	0.296593
15724	3.05823	1.15e-05	0.326986	33	8	Cluster-14691.15954	1385.64	33	0	0	0.771307	Cluster-14691.15954	820984172	0.366597
235421	3.87425	0	0.258114	1	8	Cluster-14691.1596	1046	1	0	0	0.680639	Cluster-14691.1596	0	0
8083	3.47578	7.43e-06	0.287705	4	8	Cluster-14691.15962	935.5	4	0	0	0.724913	Cluster-14691.15962	333315826	0.427493
24654	3.99326	1.67e-05	0.250422	3	7	Cluster-14691.15973	110.333	3	0	0	0.667415	Cluster-14691.15973	306541800	0.343816
13653	2.80292	3.65e-05	0.35677	53	6	Cluster-14691.15975	1870.36	53	0	0	0.799675	Cluster-14691.15975	10589358164	0.402705
81109	3.10528	2.91e-06	0.322033	7	6	Cluster-14691.15978	1347.29	7	0	0	0.76608	Cluster-14691.15978	328244494	0.383121
7895	2.56389	0.000163	0.390032	105	6	Cluster-14691.15985	1864	105	0	0	0.826234	Cluster-14691.15985	53167378980	0.339221
17832	3.12003	2.76e-06	0.32051	23	6	Cluster-14691.15992	1574.91	23	0	0	0.764442	Cluster-14691.15992	1069136036	0.455678
230866	4.15092	0	0.24091	1	8	Cluster-14691.16021	159	1	0	0	0.649898	Cluster-14691.16021	0	0
9613	3.80229	6.57e-06	0.262999	3	8	Cluster-14691.16023	625.333	3	0	0	0.688635	Cluster-14691.16023	29832264	0.429686
2695	3.0595	9.38e-05	0.32685	78	6	Cluster-14691.16028	1097.05	78	0	0	0.771166	Cluster-14691.16028	56333492482	0.293297
2697	2.67883	0.000285	0.373297	107	6	Cluster-14691.16029	1418.64	107	0	0	0.813463	Cluster-14691.16029	145483000000	0.280056
59959	3.65607	7.2e-07	0.273518	4	8	Cluster-14691.16030	773.5	4	0	0	0.704881	Cluster-14691.16030	9387770	0.443966
21869	2.99822	6.27e-06	0.333531	26	6	Cluster-14691.16042	1731.77	26	0	0	0.777976	Cluster-14691.16042	1505083804	0.441861
7927	2.53897	0.000163	0.39386	96	6	Cluster-14691.16043	1842.8	96	0	0	0.829003	Cluster-14691.16043	50191432974	0.327257
1923	2.75054	0.000206	0.363565	110	6	Cluster-14691.16049	1340.64	110	0	0	0.805496	Cluster-14691.16049	139615000000	0.280905
15359	2.73147	9.78e-05	0.366103	54	6	Cluster-14691.16057	1955.43	54	0	0	0.807615	Cluster-14691.16057	11883383690	0.397322
102125	3.26192	5.2e-07	0.306568	6	8	Cluster-14691.16058	1657.5	6	0	0	0.748676	Cluster-14691.16058	5891586	0.553273
1343	2.93134	0.000152	0.341141	87	6	Cluster-14691.16066	1248.78	87	0	0	0.785407	Cluster-14691.16066	113870000000	0.301834
22125	2.87947	2.48e-05	0.347287	56	6	Cluster-14691.16070	1704.39	56	0	0	0.79117	Cluster-14691.16070	10539324668	0.39403
5950	3.0206	3.73e-05	0.33106	9	6	Cluster-14691.16075	1262.67	9	0	0	0.775489	Cluster-14691.16075	2226051214	0.323504
2253	2.74622	0.000305	0.364137	115	6	Cluster-14691.16078	1329.7	115	0	0	0.805976	Cluster-14691.16078	186559000000	0.276987
9600	3.52689	1.28e-05	0.283536	4	8	Cluster-14691.16084	760.75	4	0	0	0.719234	Cluster-14691.16084	308193576	0.368811
6781	3.44476	1.08e-06	0.290296	4	8	Cluster-14691.16096	1066.75	4	0	0	0.728361	Cluster-14691.16096	24801022	0.466207
743	2.60305	0.000347	0.384165	117	6	Cluster-14691.16097	1584.05	117	0	0	0.821883	Cluster-14691.16097	204557000000	0.29518
214061	4.09015	0	0.24449	1	8	Cluster-14691.16099	624	1	0	0	0.65665	Cluster-14691.16099	0	0
2559	2.47667	0.000313	0.403768	138	6	Cluster-14691.16101	1735.82	138	0	0	0.835926	Cluster-14691.16101	131065000000	0.300506
27725	4.39377	1.28e-06	0.227595	5	8	Cluster-14691.16103	291	5	0	0	0.622914	Cluster-14691.16103	180554424	0.490694
20012	2.77521	0.000109	0.360334	86	6	Cluster-14691.16108	1678.24	86	0	0	0.802755	Cluster-14691.16108	100888000000	0.36031
13845	2.74596	6.34e-05	0.364171	79	6	Cluster-14691.1611	1830.33	79	0	0	0.806004	Cluster-14691.1611	34573857928	0.380714
8776	2.75664	5.84e-05	0.36276	80	6	Cluster-14691.16111	1734.16	80	0	0	0.804817	Cluster-14691.16111	23169151080	0.360325
1525	2.79097	0.000123	0.358298	89	6	Cluster-14691.16112	1464.22	89	0	0	0.801003	Cluster-14691.16112	62652906540	0.313257
5651	2.54863	0.000211	0.392367	95	6	Cluster-14691.16117	1858.61	95	0	0	0.82793	Cluster-14691.16117	45907747410	0.331716
21854	2.9143	0.000163	0.343135	75	6	Cluster-14691.1612	1506.44	75	0	0	0.7873	Cluster-14691.1612	153515000000	0.362844
18102	2.91532	5.93e-05	0.343015	24	6	Cluster-14691.16123	1495.96	24	0	0	0.787187	Cluster-14691.16123	3041872694	0.352668
18711	2.63255	0.000166	0.37986	103	6	Cluster-14691.16142	1758.22	103	0	0	0.818606	Cluster-14691.16142	135628000000	0.336568
2817	3.29879	1.79e-05	0.303141	19	7	Cluster-14691.16143	822.474	19	0	0	0.744579	Cluster-14691.16143	5120464414	0.280366
18708	2.76147	0.000152	0.362125	92	6	Cluster-14691.16149	1615.9	92	0	0	0.804281	Cluster-14691.16149	155235000000	0.343377
214373	4.09015	0	0.24449	1	8	Cluster-14691.16159	624	1	0	0	0.65665	Cluster-14691.16159	0	0
3869	3.25531	2.27e-05	0.307191	51	6	Cluster-14691.16175	1051	51	0	0	0.74941	Cluster-14691.16175	7018145212	0.347107
8883	2.7424	7.02e-05	0.364644	79	6	Cluster-14691.16202	1692.04	79	0	0	0.8064	Cluster-14691.16202	30045444050	0.350911
11673	2.53719	0.000225	0.394137	121	6	Cluster-14691.16207	1782.3	121	0	0	0.829201	Cluster-14691.16207	96427633260	0.317805
6632	3.0239	2.12e-05	0.330698	25	7	Cluster-14691.16210	1382.64	25	0	0	0.775122	Cluster-14691.16210	1925741448	0.354085
9151	3.07908	6.17e-05	0.324772	8	6	Cluster-14691.16211	1204.25	8	0	0	0.768991	Cluster-14691.16211	4263013712	0.330019
9729	2.84997	1.1e-05	0.350881	30	8	Cluster-14691.16213	1773.07	30	0	0	0.794448	Cluster-14691.16213	1504729540	0.39179
16043	3.15334	1.61e-05	0.317124	26	7	Cluster-14691.16221	1135.92	26	0	0	0.76074	Cluster-14691.16221	1069581110	0.329441
30702	3.54901	4.1e-07	0.281768	11	8	Cluster-14691.1623	1031.36	11	0	0	0.716776	Cluster-14691.1623	157695488	0.490416
81961	4.00343	1.64e-06	0.249786	2	8	Cluster-14691.16232	442.5	2	0	0	0.666285	Cluster-14691.16232	652060	0.603142
5230	2.90134	7.23e-05	0.344669	12	6	Cluster-14691.16234	1361.67	12	0	0	0.788741	Cluster-14691.16234	4144213356	0.316508
3070	2.64526	0.000204	0.378034	75	6	Cluster-14691.16236	1866.36	75	0	0	0.817193	Cluster-14691.16236	37030576348	0.358172
27132	3.41729	5.37e-05	0.292629	29	7	Cluster-14691.1624	976.828	29	0	0	0.731412	Cluster-14691.1624	27541144976	0.393003
9207	4.04844	2.53e-06	0.247009	2	8	Cluster-14691.16240	449	2	0	0	0.661284	Cluster-14691.16240	9072620	0.61708
3743	3.12994	3.01e-05	0.319495	56	6	Cluster-14691.16241	1169.32	56	0	0	0.76334	Cluster-14691.16241	19957008664	0.336595
3745	2.87285	6.31e-05	0.348086	66	7	Cluster-14691.16244	1515.26	66	0	0	0.791905	Cluster-14691.16244	28823437040	0.344384
64312	4.42606	0	0.225934	1	8	Cluster-14691.16251	87	1	0	0	0.619326	Cluster-14691.16251	0	0
59714	3.91723	0	0.255283	1	8	Cluster-14691.16254	881	1	0	0	0.675864	Cluster-14691.16254	0	0
4165	3.28837	0.00011	0.304102	59	6	Cluster-14691.16255	967.644	59	0	0	0.745737	Cluster-14691.16255	58453649092	0.331724
27101	3.59046	5.1e-05	0.278516	17	7	Cluster-14691.16257	826.235	17	0	0	0.712171	Cluster-14691.16257	28674802698	0.396176
7258	2.78716	1.62e-05	0.358788	49	8	Cluster-14691.16263	1932.29	49	0	0	0.801427	Cluster-14691.16263	4475755094	0.406672
7260	2.64196	7.73e-05	0.378507	77	6	Cluster-14691.16264	1954.25	77	0	0	0.81756	Cluster-14691.16264	21309790090	0.374688
1223	2.59135	0.000192	0.385899	113	6	Cluster-14691.16266	1701.15	113	0	0	0.823183	Cluster-14691.16266	103716000000	0.314668
3144	2.79479	7.75e-05	0.357809	72	6	Cluster-14691.16269	1732.28	72	0	0	0.800579	Cluster-14691.16269	31195214338	0.374979
5856	2.53948	0.000283	0.393782	121	6	Cluster-14691.16279	1783.5	121	0	0	0.828947	Cluster-14691.16279	205680000000	0.320537
33753	3.55791	1e-08	0.281064	2	8	Cluster-14691.16301	1359.5	2	0	0	0.715787	Cluster-14691.16301	128056	0.711257
3696	3.64971	4.74e-06	0.273994	26	7	Cluster-14691.16303	932.5	26	0	0	0.705587	Cluster-14691.16303	885186198	0.491297
11744	2.57305	0.000293	0.388645	122	6	Cluster-14691.16315	1717.3	122	0	0	0.825217	Cluster-14691.16315	228303000000	0.316309
6524	2.541	0.000264	0.393545	112	6	Cluster-14691.16319	1848.29	112	0	0	0.828777	Cluster-14691.16319	116670000000	0.330701
1339	2.50312	0.000262	0.399502	126	6	Cluster-14691.16323	1732.7	126	0	0	0.832987	Cluster-14691.16323	85538337948	0.302005
12048	3.73414	1.49e-05	0.267799	16	7	Cluster-14691.16331	761.5	16	0	0	0.696207	Cluster-14691.16331	3625842930	0.444477
36261	3.20979	1.91e-06	0.311547	13	8	Cluster-14691.16334	1034.38	13	0	0	0.754468	Cluster-14691.16334	75704238	0.327124
5624	2.53694	0.000227	0.394176	121	6	Cluster-14691.1634	1812.31	121	0	0	0.829229	Cluster-14691.1634	136115000000	0.324898
5021	2.4609	0.000301	0.406355	125	6	Cluster-14691.16344	1802.93	125	0	0	0.837677	Cluster-14691.16344	108229000000	0.30692
29227	2.96999	1.47e-05	0.336701	21	6	Cluster-14691.16351	1397.86	21	0	0	0.781112	Cluster-14691.16351	791100666	0.345244
18531	2.83115	3.71e-05	0.353213	40	6	Cluster-14691.16352	1665	40	0	0	0.796539	Cluster-14691.16352	4741373720	0.364114
21488	3.0356	5.95e-06	0.329424	17	6	Cluster-14691.16355	1775.59	17	0	0	0.773822	Cluster-14691.16355	805996006	0.467982
9378	3.21818	3.27e-05	0.310734	6	8	Cluster-14691.16357	1254.5	6	0	0	0.753535	Cluster-14691.16357	1914003690	0.38784
8873	2.83446	8.27e-05	0.352801	72	6	Cluster-14691.16366	1591.51	72	0	0	0.796172	Cluster-14691.16366	42595597658	0.358063
214126	4.09015	0	0.24449	1	8	Cluster-14691.16367	624	1	0	0	0.65665	Cluster-14691.16367	0	0
795	2.47667	0.000343	0.403768	137	6	Cluster-14691.16372	1730.57	137	0	0	0.835926	Cluster-14691.16372	129375000000	0.29682
7001	3.5569	6.1e-07	0.281144	3	8	Cluster-14691.16378	926.667	3	0	0	0.7159	Cluster-14691.16378	2495676	0.468692
10494	2.95041	4.98e-05	0.338936	76	6	Cluster-14691.16383	1434.01	76	0	0	0.783287	Cluster-14691.16383	32558671944	0.352265
7120	3.04221	1.84e-05	0.328708	8	6	Cluster-14691.16385	1493.75	8	0	0	0.773088	Cluster-14691.16385	980363356	0.391284
1185	2.6562	0.000109	0.376478	85	6	Cluster-14691.16388	1627.35	85	0	0	0.815978	Cluster-14691.16388	50198994254	0.313605
290943	4.75563	0	0.210277	1	8	Cluster-14691.16404	47	1	0	0	0.582708	Cluster-14691.16404	0	0
2767	2.79758	0.000134	0.357451	85	6	Cluster-14691.16405	1530.15	85	0	0	0.800268	Cluster-14691.16405	89581297350	0.331488
11165	3.15919	2.19e-05	0.316537	31	7	Cluster-14691.16426	1241.06	31	0	0	0.76009	Cluster-14691.16426	2047742982	0.362592
171814	4.27374	1.22e-06	0.233987	5	8	Cluster-14691.1643	266.2	5	0	0	0.636251	Cluster-14691.1643	193182490	0.399398
34682	3.7466	7e-08	0.266909	3	8	Cluster-14691.16430	719.333	3	0	0	0.694822	Cluster-14691.16430	475974	0.493022
2962	2.70045	0.000172	0.370309	100	6	Cluster-14691.16433	1643.73	100	0	0	0.811062	Cluster-14691.16433	162981000000	0.333617
19028	2.82098	2.63e-05	0.354487	58	6	Cluster-14691.16448	1767.33	58	0	0	0.797669	Cluster-14691.16448	6811610504	0.385745
11839	3.96783	9e-08	0.252027	4	8	Cluster-14691.16453	710.25	4	0	0	0.670241	Cluster-14691.16453	497244	0.634392
63697	3.21996	1.63e-06	0.310563	8	8	Cluster-14691.16455	1062.62	8	0	0	0.753338	Cluster-14691.16455	192635702	0.338205
2455	2.86014	0.000142	0.349633	93	6	Cluster-14691.16456	1356.6	93	0	0	0.793318	Cluster-14691.16456	91538307640	0.308091
25027	3.00941	3.49e-06	0.332291	9	8	Cluster-14691.16458	1474.89	9	0	0	0.776732	Cluster-14691.16458	487927360	0.372194
14998	3.30973	2.17e-05	0.30214	52	6	Cluster-14691.1646	987.75	52	0	0	0.743364	Cluster-14691.1646	10332540934	0.348552
6950	2.88074	2.71e-05	0.347133	37	8	Cluster-14691.16461	1792.05	37	0	0	0.791029	Cluster-14691.16461	1659905014	0.40715
6952	2.53643	0.000209	0.394255	112	6	Cluster-14691.16462	1839.83	112	0	0	0.829286	Cluster-14691.16462	66709231038	0.328774
60521	2.9199	9.11e-06	0.342478	26	6	Cluster-14691.16468	1911.38	26	0	0	0.786678	Cluster-14691.16468	876444334	0.45345
2229	2.64526	0.000175	0.378034	75	6	Cluster-14691.1647	1777.23	75	0	0	0.817193	Cluster-14691.1647	15801784912	0.338522
8099	2.84971	1.99e-05	0.350912	29	8	Cluster-14691.16480	1833.62	29	0	0	0.794476	Cluster-14691.16480	3586820558	0.404552
6423	2.57381	0.000197	0.388529	116	6	Cluster-14691.16488	1769.65	116	0	0	0.825132	Cluster-14691.16488	81173427802	0.325358
1121	2.86751	0.000191	0.348734	101	6	Cluster-14691.16493	1253.11	101	0	0	0.792498	Cluster-14691.16493	126291000000	0.286458
32348	3.77406	1e-08	0.264966	2	8	Cluster-14691.16514	869.5	2	0	0	0.691771	Cluster-14691.16514	142926	0.649103
258572	5.70846	0	0.175179	1	8	Cluster-14691.1652	69	1	0	0	0.476838	Cluster-14691.1652	0	0
6379	3.01882	6.41e-06	0.331256	9	8	Cluster-14691.16524	1363.89	9	0	0	0.775687	Cluster-14691.16524	456847006	0.34741
6823	2.88353	1.89e-05	0.346797	36	6	Cluster-14691.1653	1817.81	36	0	0	0.790718	Cluster-14691.1653	1741900312	0.418041
653	2.59466	0.000182	0.385407	105	6	Cluster-14691.16536	1609.73	105	0	0	0.822816	Cluster-14691.16536	114590000000	0.297473
655	2.57864	0.000344	0.387801	132	6	Cluster-14691.16537	1517.61	132	0	0	0.824596	Cluster-14691.16537	241536000000	0.280178
6868	2.55397	0.000185	0.391547	113	6	Cluster-14691.16541	1836.34	113	0	0	0.827336	Cluster-14691.16541	71521860520	0.332308
179349	4.32435	0	0.231249	1	8	Cluster-14691.16545	70	1	0	0	0.630628	Cluster-14691.16545	0	0
18899	2.78207	0.000228	0.359444	63	6	Cluster-14691.16569	1778.05	63	0	0	0.801992	Cluster-14691.16569	27822176480	0.378821
11808	3.22606	9.32e-06	0.309975	22	7	Cluster-14691.16576	1178.36	22	0	0	0.752659	Cluster-14691.16576	2043370238	0.371525
4338	3.03229	5.69e-05	0.329783	75	6	Cluster-14691.16584	1285.71	75	0	0	0.774189	Cluster-14691.16584	48544030266	0.337548
24175	2.97661	1.93e-05	0.335953	22	7	Cluster-14691.16592	1636.73	22	0	0	0.780377	Cluster-14691.16592	9753688712	0.402988
983	2.44209	0.00054	0.409486	145	6	Cluster-14691.16597	1639.81	145	0	0	0.839768	Cluster-14691.16597	283953000000	0.275801
849	3.30312	2.11e-05	0.302745	38	6	Cluster-14691.16604	983.816	38	0	0	0.744098	Cluster-14691.16604	4344576092	0.343882
1681	3.10757	5.43e-05	0.321795	71	6	Cluster-14691.16609	1114.49	71	0	0	0.765826	Cluster-14691.16609	40226991684	0.312867
12314	3.98894	1.9e-07	0.250693	3	8	Cluster-14691.16614	434.333	3	0	0	0.667896	Cluster-14691.16614	425110	0.509205
3014	2.66739	0.000188	0.374899	109	6	Cluster-14691.16617	1664.71	109	0	0	0.814735	Cluster-14691.16617	187693000000	0.32997
9086	2.84819	7.38e-05	0.3511	82	6	Cluster-14691.16618	1542.83	82	0	0	0.794646	Cluster-14691.16618	52133206410	0.352257
8998	2.76707	0.000115	0.361393	93	6	Cluster-14691.16621	1643.1	93	0	0	0.803659	Cluster-14691.16621	124944000000	0.351401
4834	2.70299	8.26e-05	0.369961	76	6	Cluster-14691.16623	1876.59	76	0	0	0.810779	Cluster-14691.16623	41780340520	0.376852
2397	3.01856	9.81e-05	0.331283	24	7	Cluster-14691.16624	1092.67	24	0	0	0.775715	Cluster-14691.16624	5530568352	0.280058
20765	3.29879	9.97e-06	0.303141	25	7	Cluster-14691.16639	1307	25	0	0	0.744579	Cluster-14691.16639	4502017912	0.450656
9389	3.96224	9.99e-06	0.252383	3	8	Cluster-14691.16645	386.333	3	0	0	0.670862	Cluster-14691.16645	23694926	0.46203
1009	3.23166	2.33e-05	0.309439	54	6	Cluster-14691.16648	1089.11	54	0	0	0.752038	Cluster-14691.16648	14395444372	0.34965
8834	3.28786	3.44e-06	0.304149	23	8	Cluster-14691.1665	1281	23	0	0	0.745794	Cluster-14691.1665	543392690	0.439108
7789	2.93032	1.7e-05	0.341259	18	6	Cluster-14691.16652	1661.72	18	0	0	0.78552	Cluster-14691.16652	1261486504	0.396543
7357	2.70273	0.000236	0.369996	46	6	Cluster-14691.16653	1874.72	46	0	0	0.810807	Cluster-14691.16653	17691472626	0.368624
22035	2.9021	3.71e-05	0.344578	52	6	Cluster-14691.16655	1673.33	52	0	0	0.788656	Cluster-14691.16655	19870126186	0.397605
18985	2.82428	0.00016	0.354072	82	6	Cluster-14691.16656	1606.76	82	0	0	0.797302	Cluster-14691.16656	152639000000	0.359712
101813	3.49485	1.5e-07	0.286135	3	8	Cluster-14691.1666	1353.67	3	0	0	0.722794	Cluster-14691.1666	1120930	0.635055
5343	2.78996	7.03e-05	0.358429	25	6	Cluster-14691.16662	1885.36	25	0	0	0.801116	Cluster-14691.16662	8713168072	0.399144
55591	3.32448	2.9e-06	0.300799	10	8	Cluster-14691.1667	912.1	10	0	0	0.741725	Cluster-14691.1667	75118104	0.322513
288225	4.14685	0	0.241147	1	8	Cluster-14691.16682	337	1	0	0	0.65035	Cluster-14691.16682	0	0
16087	3.73083	1.9e-07	0.268037	2	8	Cluster-14691.16684	722	2	0	0	0.696574	Cluster-14691.16684	3276362	0.53289
1593	2.47641	0.00036	0.40381	125	6	Cluster-14691.16689	1754.46	125	0	0	0.835954	Cluster-14691.16689	97803197512	0.299994
2637	2.52244	0.000242	0.396441	104	6	Cluster-14691.16692	1732.31	104	0	0	0.83084	Cluster-14691.16692	85555221620	0.304647
81755	3.75067	6.07e-06	0.266619	3	8	Cluster-14691.16693	621	3	0	0	0.69437	Cluster-14691.16693	57176796	0.420339
8066	3.76109	9.1e-07	0.26588	2	8	Cluster-14691.16695	631.5	2	0	0	0.693212	Cluster-14691.16695	9421632	0.512602
8064	3.5246	1.35e-06	0.28372	4	8	Cluster-14691.16696	886.5	4	0	0	0.719489	Cluster-14691.16696	10038832	0.444528
59759	3.91723	0	0.255283	1	8	Cluster-14691.16700	881	1	0	0	0.675864	Cluster-14691.16700	0	0
3880	3.60877	6.41e-05	0.277102	29	8	Cluster-14691.16702	886.931	29	0	0	0.710136	Cluster-14691.16702	29739826906	0.457137
5180	3.09154	2.34e-05	0.323463	7	6	Cluster-14691.16709	1290.43	7	0	0	0.767606	Cluster-14691.16709	889256446	0.359874
2603	2.60636	0.000263	0.383677	116	6	Cluster-14691.16716	1553	116	0	0	0.821516	Cluster-14691.16716	152243000000	0.289498
4724	3.62098	3e-07	0.276168	3	8	Cluster-14691.16727	762	3	0	0	0.70878	Cluster-14691.16727	994124	0.458158
30304	4.5733	6.5e-07	0.218661	2	8	Cluster-14691.1673	89	2	0	0	0.602967	Cluster-14691.1673	3400908	0.553459
6080	2.66662	0.00019	0.375006	42	6	Cluster-14691.16741	1929.9	42	0	0	0.81482	Cluster-14691.16741	29627608730	0.371945
13279	3.6843	2e-07	0.271422	2	8	Cluster-14691.16746	964	2	0	0	0.701745	Cluster-14691.16746	3551938	0.672017
3204	2.72638	0.00013	0.366786	94	6	Cluster-14691.16763	1610.55	94	0	0	0.80818	Cluster-14691.16763	82626765516	0.331116
399	2.52575	0.000245	0.395922	121	6	Cluster-14691.16776	1713.88	121	0	0	0.830473	Cluster-14691.16776	117148000000	0.303004
37088	3.56936	2.1e-06	0.280162	7	7	Cluster-14691.16792	751.571	7	0	0	0.714516	Cluster-14691.16792	49989728	0.381001
22465	3.19275	0.000214	0.313209	51	7	Cluster-14691.16796	1231.75	51	0	0	0.756361	Cluster-14691.16796	114879000000	0.384008
4634	3.30718	1.02e-05	0.302372	37	6	Cluster-14691.16797	1107.27	37	0	0	0.743646	Cluster-14691.16797	2317312294	0.390494
4632	3.55257	8.06e-06	0.281486	35	6	Cluster-14691.16798	981.371	35	0	0	0.716381	Cluster-14691.16798	2135166318	0.450745
6426	3.43535	1.57e-05	0.291091	5	8	Cluster-14691.16800	885.4	5	0	0	0.729406	Cluster-14691.16800	1202932606	0.373638
2707	2.50159	0.000236	0.399746	126	6	Cluster-14691.16801	1786.05	126	0	0	0.833157	Cluster-14691.16801	100216000000	0.310984
214334	4.09015	0	0.24449	1	8	Cluster-14691.16809	624	1	0	0	0.65665	Cluster-14691.16809	0	0
5249	3.33668	2.47e-05	0.299699	6	8	Cluster-14691.16810	798.667	6	0	0	0.740369	Cluster-14691.16810	824640460	0.296751
30725	2.89676	1.21e-05	0.345214	29	6	Cluster-14691.16813	1598.24	29	0	0	0.789249	Cluster-14691.16813	3060322916	0.372665
22138	3.33312	1.15e-05	0.300019	31	7	Cluster-14691.16816	1227.61	31	0	0	0.740764	Cluster-14691.16816	8699887172	0.440594
5251	3.31914	1.77e-05	0.301283	5	8	Cluster-14691.16818	983.8	5	0	0	0.742318	Cluster-14691.16818	1305957280	0.355058
7690	2.61831	0.000156	0.381926	88	6	Cluster-14691.16824	1863.22	88	0	0	0.820188	Cluster-14691.16824	43727278794	0.350832
1247	2.53083	0.000417	0.395127	131	6	Cluster-14691.16844	1544.69	131	0	0	0.829907	Cluster-14691.16844	277672000000	0.275808
4029	3.25836	2.3e-05	0.306903	51	6	Cluster-14691.16847	1048.14	51	0	0	0.749071	Cluster-14691.16847	10262491058	0.34754
2261	2.97635	0.000185	0.335982	93	6	Cluster-14691.16854	1150.41	93	0	0	0.780405	Cluster-14691.16854	134817000000	0.289816
1991	2.89777	0.000153	0.345092	100	6	Cluster-14691.16855	1279.94	100	0	0	0.789136	Cluster-14691.16855	130936000000	0.301566
53939	3.33465	6.6e-07	0.299882	7	7	Cluster-14691.16859	1006.71	7	0	0	0.740595	Cluster-14691.16859	21101922	0.367317
519	3.24183	1.24e-05	0.308468	19	7	Cluster-14691.16869	1038.58	19	0	0	0.750908	Cluster-14691.16869	1060829782	0.339967
22564	3.0712	8.84e-06	0.325605	34	6	Cluster-14691.16881	1562.62	34	0	0	0.769867	Cluster-14691.16881	2679623092	0.429488
33278	4.45582	0	0.224426	1	8	Cluster-14691.16882	269	1	0	0	0.61602	Cluster-14691.16882	0	0
13917	3.43051	3.09e-06	0.291501	11	8	Cluster-14691.169	1113.91	11	0	0	0.729943	Cluster-14691.169	278306906	0.45057
8269	3.79822	0.000132	0.263281	16	8	Cluster-14691.16917	530.312	16	0	0	0.689087	Cluster-14691.16917	79801642176	0.349612
2565	3.19021	5.96e-05	0.313459	57	6	Cluster-14691.16925	1007.88	57	0	0	0.756643	Cluster-14691.16925	22463075364	0.310957
17020	2.91151	1.14e-05	0.343465	33	8	Cluster-14691.16929	1852.36	33	0	0	0.78761	Cluster-14691.16929	1324204696	0.432764
5665	2.49243	0.000274	0.401214	112	6	Cluster-14691.16934	1837.37	112	0	0	0.834174	Cluster-14691.16934	82289740188	0.318482
8488	2.80572	7.72e-05	0.356415	84	6	Cluster-14691.16944	1592.96	84	0	0	0.799364	Cluster-14691.16944	58271402934	0.350576
19556	3.11062	3.62e-06	0.32148	28	6	Cluster-14691.1695	1516.14	28	0	0	0.765487	Cluster-14691.1695	2548115646	0.436263
6060	2.87997	1.62e-05	0.347225	16	8	Cluster-14691.16952	1678.56	16	0	0	0.791114	Cluster-14691.16952	2017266596	0.376388
3978	3.26217	0.000124	0.306544	57	6	Cluster-14691.16962	969.86	57	0	0	0.748647	Cluster-14691.16962	62649065148	0.326765
5379	2.8698	1.71e-05	0.348456	18	6	Cluster-14691.16968	1683.83	18	0	0	0.792244	Cluster-14691.16968	2810682548	0.381249
7735	2.59263	0.000108	0.385709	92	6	Cluster-14691.1697	1902.45	92	0	0	0.823042	Cluster-14691.1697	37202507068	0.350174
20974	3.27921	0.000144	0.304951	44	7	Cluster-14691.16990	1152.8	44	0	0	0.746754	Cluster-14691.16990	76001568778	0.390175
12871	2.84031	2.34e-05	0.352075	27	6	Cluster-14691.16993	1822	27	0	0	0.795522	Cluster-14691.16993	1714628408	0.399255
1579	2.93668	7.39e-05	0.34052	26	6	Cluster-14691.1700	1311.46	26	0	0	0.784813	Cluster-14691.1700	6454084118	0.312834
10542	2.56592	0.000216	0.389723	111	6	Cluster-14691.17001	1756.42	111	0	0	0.826008	Cluster-14691.17001	63418922350	0.319052
148690	3.89638	3.16e-05	0.256649	3	8	Cluster-14691.17003	606.333	3	0	0	0.67818	Cluster-14691.17003	66306855076	0.518709
20271	2.80013	4.16e-05	0.357127	64	6	Cluster-14691.1701	1788.8	64	0	0	0.799986	Cluster-14691.1701	22545932264	0.387808
13498	4.05556	4e-08	0.246575	2	8	Cluster-14691.17016	278.5	2	0	0	0.660493	Cluster-14691.17016	190852	0.645349
80819	4.20432	0	0.23785	1	8	Cluster-14691.1702	469	1	0	0	0.643964	Cluster-14691.1702	0	0
2607	2.79555	0.000101	0.357711	88	6	Cluster-14691.17024	1487.98	88	0	0	0.800494	Cluster-14691.17024	48531874274	0.319505
39176	3.2665	1.16e-05	0.306138	6	8	Cluster-14691.17025	1360.5	6	0	0	0.748167	Cluster-14691.17025	128320024	0.444863
7849	2.822	3.49e-05	0.354359	48	6	Cluster-14691.17031	1637.54	48	0	0	0.797556	Cluster-14691.17031	12564927768	0.356312
9527	3.56529	1.43e-05	0.280482	4	8	Cluster-14691.17039	777.75	4	0	0	0.714968	Cluster-14691.17039	404907180	0.398947
27495	4.03293	1.95e-05	0.247959	6	8	Cluster-14691.17043	498.667	6	0	0	0.663008	Cluster-14691.17043	37791440724	0.470829
9040	2.7836	6.49e-05	0.359247	81	6	Cluster-14691.17044	1687.85	81	0	0	0.801822	Cluster-14691.17044	41054356544	0.362296
3231	2.59034	0.000201	0.38605	118	6	Cluster-14691.17054	1759.18	118	0	0	0.823296	Cluster-14691.17054	106051000000	0.327468
12254	3.36262	7.96e-06	0.297387	34	6	Cluster-14691.17066	1126.15	34	0	0	0.737487	Cluster-14691.17066	1655275860	0.419362
15719	2.83954	3.26e-05	0.352169	44	8	Cluster-14691.17079	1685.32	44	0	0	0.795606	Cluster-14691.17079	5151780312	0.370995
6698	2.75486	3.91e-05	0.362994	64	6	Cluster-14691.17091	1780.33	64	0	0	0.805015	Cluster-14691.17091	8193731380	0.366796
9178	3.26802	2.89e-05	0.305995	6	8	Cluster-14691.17096	1217.17	6	0	0	0.747997	Cluster-14691.17096	1020439490	0.39744
5538	3.71786	1.07e-06	0.268972	2	8	Cluster-14691.17097	740	2	0	0	0.698015	Cluster-14691.17097	28778188	0.557315
9176	4.3953	0	0.227516	1	8	Cluster-14691.17099	274	1	0	0	0.622745	Cluster-14691.17099	0	0
11205	3.14113	1.63e-05	0.318357	21	7	Cluster-14691.17102	1492.48	21	0	0	0.762096	Cluster-14691.17102	835541058	0.435595
1783	3.15283	6.53e-05	0.317175	68	6	Cluster-14691.1711	1036.13	68	0	0	0.760797	Cluster-14691.1711	37957033564	0.305169
2101	2.59339	0.000106	0.385596	84	6	Cluster-14691.1712	1757.26	84	0	0	0.822957	Cluster-14691.1712	32260025940	0.323377
82131	4.18271	0	0.23908	1	8	Cluster-14691.17121	261	1	0	0	0.646366	Cluster-14691.17121	0	0
9295	3.23903	3.64e-05	0.308734	7	8	Cluster-14691.17125	1224.29	7	0	0	0.751218	Cluster-14691.17125	1103971314	0.386626
13455	3.59402	1.77e-06	0.27824	4	7	Cluster-14691.17126	831	4	0	0	0.711775	Cluster-14691.17126	15913848	0.449134
5348	3.12435	3.83e-06	0.320067	13	7	Cluster-14691.17134	1521.77	13	0	0	0.763961	Cluster-14691.17134	184820470	0.431914
12214	3.96122	9e-08	0.252447	3	7	Cluster-14691.17138	613.333	3	0	0	0.670975	Cluster-14691.17138	834786	0.65701
21731	3.11825	3.78e-05	0.320693	35	8	Cluster-14691.1714	1409.66	35	0	0	0.764639	Cluster-14691.1714	6994579906	0.403858
24868	4.90413	1.55e-06	0.20391	5	8	Cluster-14691.17147	81.2	5	0	0	0.566208	Cluster-14691.17147	60671516	0.369585
1367	2.49879	0.000279	0.400193	119	6	Cluster-14691.17153	1727.6	119	0	0	0.833468	Cluster-14691.17153	83429454242	0.29986
72381	3.62505	1.2e-07	0.275858	5	8	Cluster-14691.17164	1164.4	5	0	0	0.708328	Cluster-14691.17164	19148040	0.603736
13988	2.68798	9.18e-05	0.372026	82	6	Cluster-14691.17166	1845.41	82	0	0	0.812446	Cluster-14691.17166	22224848814	0.365303
1007	2.71494	0.000137	0.368332	72	6	Cluster-14691.17167	1688.39	72	0	0	0.809451	Cluster-14691.17167	16292344228	0.339447
18232	2.72664	0.000143	0.366752	91	6	Cluster-14691.17177	1611.56	91	0	0	0.808151	Cluster-14691.17177	113227000000	0.332692
7590	2.82174	0.000148	0.354391	30	6	Cluster-14691.1718	1762.8	30	0	0	0.797584	Cluster-14691.1718	7063620346	0.380436
8898	2.72384	7.47e-05	0.367129	79	6	Cluster-14691.17184	1813.54	79	0	0	0.808462	Cluster-14691.17184	36846074898	0.368778
2978	2.8103	4.59e-05	0.355834	70	6	Cluster-14691.1720	1735.19	70	0	0	0.798856	Cluster-14691.1720	12914935822	0.377736
22073	2.86573	0.000112	0.348951	75	6	Cluster-14691.17209	1532.04	75	0	0	0.792696	Cluster-14691.17209	91040763656	0.353671
52585	3.75804	6.6e-07	0.266096	5	7	Cluster-14691.17210	420.6	5	0	0	0.693551	Cluster-14691.17210	8699936	0.312202
225	2.97101	2.45e-05	0.336586	28	7	Cluster-14691.17222	1368.5	28	0	0	0.780999	Cluster-14691.17222	2560546454	0.335418
3518	2.6417	0.000155	0.378544	103	6	Cluster-14691.17252	1774.95	103	0	0	0.817588	Cluster-14691.17252	124151000000	0.341934
1683	2.51278	0.000448	0.397966	137	6	Cluster-14691.17269	1605.32	137	0	0	0.831914	Cluster-14691.17269	283495000000	0.282849
20770	2.8665	1.95e-05	0.348858	56	6	Cluster-14691.17270	1877.5	56	0	0	0.792611	Cluster-14691.17270	8828626446	0.429798
5068	2.64806	0.000275	0.377635	60	6	Cluster-14691.17278	1934.92	60	0	0	0.816882	Cluster-14691.17278	38745973640	0.366758
27294	3.60826	3.78e-06	0.277142	7	8	Cluster-14691.1729	1013.57	7	0	0	0.710193	Cluster-14691.1729	821213436	0.509598
18029	2.80928	9.09e-05	0.355963	87	6	Cluster-14691.17302	1619.07	87	0	0	0.798969	Cluster-14691.17302	92867537252	0.357032
132420	3.96122	2.8e-07	0.252447	3	8	Cluster-14691.17303	384.667	3	0	0	0.670975	Cluster-14691.17303	2039574	0.420226
1431	2.8932	0.000154	0.345638	100	6	Cluster-14691.17313	1308.13	100	0	0	0.789645	Cluster-14691.17313	131411000000	0.307126
9503	4.38843	2.58e-06	0.227872	2	8	Cluster-14691.17323	148	2	0	0	0.623508	Cluster-14691.17323	1214068	0.512195
32859	3.74355	3.55e-06	0.267126	11	8	Cluster-14691.17326	638.364	11	0	0	0.695161	Cluster-14691.17326	75018976	0.391983
8456	2.92168	5.53e-05	0.342269	73	6	Cluster-14691.17328	1553.6	73	0	0	0.78648	Cluster-14691.17328	34603111300	0.377854
8223	3.75092	0.000434	0.266601	28	7	Cluster-14691.17337	520.214	28	0	0	0.694342	Cluster-14691.17337	245814000000	0.327167
10996	2.64526	0.000111	0.378034	86	6	Cluster-14691.17347	1918.78	86	0	0	0.817193	Cluster-14691.17347	25604426850	0.366618
19601	2.70782	0.000164	0.369301	95	6	Cluster-14691.17349	1663.84	95	0	0	0.810242	Cluster-14691.17349	152459000000	0.339563
60126	3.83789	2.36e-06	0.26056	2	8	Cluster-14691.17351	571	2	0	0	0.684679	Cluster-14691.17351	61925342	0.547025
2875	2.6534	6.46e-05	0.376875	69	6	Cluster-14691.17353	1752.59	69	0	0	0.816289	Cluster-14691.17353	16026959064	0.335554
1123	2.87616	0.000138	0.347686	87	6	Cluster-14691.17364	1291.93	87	0	0	0.791538	Cluster-14691.17364	75633048112	0.298619
21144	2.88735	0.000101	0.346338	59	6	Cluster-14691.17366	1556.27	59	0	0	0.790295	Cluster-14691.17366	70279948988	0.365173
6057	3.07934	1.44e-05	0.324745	7	6	Cluster-14691.17376	1402.57	7	0	0	0.768962	Cluster-14691.17376	705395748	0.386001
243	2.55296	0.000224	0.391703	119	6	Cluster-14691.17419	1632.13	119	0	0	0.827449	Cluster-14691.17419	81302571742	0.294003
10590	2.79377	6.59e-05	0.357939	73	6	Cluster-14691.17420	1628.05	73	0	0	0.800692	Cluster-14691.17420	18471712620	0.347439
21324	2.86141	0.000216	0.349478	82	6	Cluster-14691.17425	1535.24	82	0	0	0.793177	Cluster-14691.17425	201151000000	0.355231
[truncated: 5,867 more rows]
