# Supplementary material for: Transcriptomic and metabolomic analyses reveal the flavor of bitterness in the tip shoots of Bambusa oldhamii Munro
Source: Sci Rep. 2023 Sep 8;13:14853. doi: 10.1038/s41598-023-40918-8 (PMC10491673; doi:10.1038/s41598-023-40918-8)
Supplement: Supplementary file 14 — Supplementary Table S4. [file 41598_2023_40918_MOESM14_ESM.xls]

## Sheet: Sheet1
transcription factor family	number	transcription factor family	number	transcription factor family	number
zf-HD	13	NF-YA	2	GeBP	2
WRKY	33	NAC	42	GARP-G2-like	16
ULT	1	MYB-related	44	FAR1	4
TUB	1	MYB	19	EIL	1
Trihelix	6	mTERF	6	E2F-DP	1
TRAF	5	MED7	1	DBB	1
Tify	9	MADS-M-type	5	C3H	7
TCP	22	MADS-MIKC	8	C2H2	23
TAZ	2	LOB	7	C2C2-LSD	2
SWI/SNF-BAF60b	2	LIM	1	C2C2-GATA	3
SRS	2	LFY	1	C2C2-Dof	11
SNF2	3	Jumonji	1	bZIP	16
SET	3	IWS1	1	bHLH	29
SBP	3	HSF	8	BES1	4
S1Fa-like	1	HMG	4	B3-ARF	4
RWP-RK	1	HB-WOX	1	B3	9
Rcd1-like	1	HB-other	15	AUX/IAA	13
PLATZ	4	HB-KNOX	1	ARID	1
PHD	2	HB-HD-ZIP	5	AP2/ERF-RAV	1
Others	17	HB-BELL	6	AP2/ERF-ERF	81
OFP	13	GRF	11	AP2/ERF-AP2	1
NF-YC	1	GRAS	15	GNAT	6
